# Supplementary material for: CISAPS: Complex Informational Spectrum for the Analysis of Protein Sequences
Source: Adv Bioinformatics. 2015 Jan 6;2015:909765. doi: 10.1155/2015/909765 (PMC4302972; doi:10.1155/2015/909765)
Supplement: Supplementary file 1 — Supplement 1 provides detailed information about the 611 unique Amino Acid Indices used by the CISAPS server to encode protein sequences to numerical sequences. These Amino Acid Indices represent different biochemical properties of the proteins and are made available at . Supplement 2 provides the protein sequences of influenza Neuraminidase gene used as the case study presented in the paper. Eight different groups of the proteins are included as follows: (i) 27 NA proteins for H1N1 (1933–1946) (ii) 12 NA proteins for H1N1 (1947–1957) (iii) 48 NA proteins for H1N1 (1979–1989) (iv) 200 NA Proteins for H1N1 (2009) (v) 76 NA Proteins for H2N2 (1957–1968) (vi) 200 NA Proteins for H3N2 (1968–2000) (vii) 27 NA Proteins for H1N2 (2001–2004) (viii) 70 NA Proteins for H5N1 (2005–2009). Supplement 3 provides the results produced by CISAPS Server as an outcome of the analysis of the protein sequences included in Supplement 2. The results include reports generated for absolute, real, and imaginary informational spectrum characteristic frequency peaks. [file 909765.f1.zip]

Archive with 92 entries (74 files):
- Supplement 1 - New Amino Acid Indices.xls
- Supplement 2 - Influenza Protein sequences for Case Study.xls
- Supplement 3 - Reports for the Case Study/
- Supplement 3 - Reports for the Case Study/H1N1/
- Supplement 3 - Reports for the Case Study/H1N1/H1N1 1933/
- Supplement 3 - Reports for the Case Study/H1N1/H1N1 1933/processeddata/
- Supplement 3 - Reports for the Case Study/H1N1/H1N1 1933/processeddata/Absolute_Report_Grouped.txt
- Supplement 3 - Reports for the Case Study/H1N1/H1N1 1933/processeddata/Absolute_Report_Ungrouped.txt
- Supplement 3 - Reports for the Case Study/H1N1/H1N1 1933/processeddata/Absolute_Summary.txt
- Supplement 3 - Reports for the Case Study/H1N1/H1N1 1933/processeddata/Imaginary_Report_Grouped.txt
- Supplement 3 - Reports for the Case Study/H1N1/H1N1 1933/processeddata/Imaginary_Report_Ungrouped.txt
- Supplement 3 - Reports for the Case Study/H1N1/H1N1 1933/processeddata/Imaginary_Summary.txt
- Supplement 3 - Reports for the Case Study/H1N1/H1N1 1933/processeddata/Real_Report_Grouped.txt
- Supplement 3 - Reports for the Case Study/H1N1/H1N1 1933/processeddata/Real_Report_Ungrouped.txt
- Supplement 3 - Reports for the Case Study/H1N1/H1N1 1933/processeddata/Real_Summary.txt
- Supplement 3 - Reports for the Case Study/H1N1/H1N1 1947/
- Supplement 3 - Reports for the Case Study/H1N1/H1N1 1947/processeddata/
- Supplement 3 - Reports for the Case Study/H1N1/H1N1 1947/processeddata/Absolute_Report_Grouped.txt
- Supplement 3 - Reports for the Case Study/H1N1/H1N1 1947/processeddata/Absolute_Report_Ungrouped.txt
- Supplement 3 - Reports for the Case Study/H1N1/H1N1 1947/processeddata/Absolute_Summary.txt
- Supplement 3 - Reports for the Case Study/H1N1/H1N1 1947/processeddata/Imaginary_Report_Grouped.txt
- Supplement 3 - Reports for the Case Study/H1N1/H1N1 1947/processeddata/Imaginary_Report_Ungrouped.txt
- Supplement 3 - Reports for the Case Study/H1N1/H1N1 1947/processeddata/Imaginary_Summary.txt
- Supplement 3 - Reports for the Case Study/H1N1/H1N1 1947/processeddata/Real_Report_Grouped.txt
- Supplement 3 - Reports for the Case Study/H1N1/H1N1 1947/processeddata/Real_Report_Ungrouped.txt
- Supplement 3 - Reports for the Case Study/H1N1/H1N1 1947/processeddata/Real_Summary.txt
- Supplement 3 - Reports for the Case Study/H1N1/H1N1 1979/
- Supplement 3 - Reports for the Case Study/H1N1/H1N1 1979/processeddata/
- Supplement 3 - Reports for the Case Study/H1N1/H1N1 1979/processeddata/Absolute_Report_Grouped.txt
- Supplement 3 - Reports for the Case Study/H1N1/H1N1 1979/processeddata/Absolute_Report_Ungrouped.txt
- Supplement 3 - Reports for the Case Study/H1N1/H1N1 1979/processeddata/Absolute_Summary.txt
- Supplement 3 - Reports for the Case Study/H1N1/H1N1 1979/processeddata/Imaginary_Report_Grouped.txt
- Supplement 3 - Reports for the Case Study/H1N1/H1N1 1979/processeddata/Imaginary_Report_Ungrouped.txt
- Supplement 3 - Reports for the Case Study/H1N1/H1N1 1979/processeddata/Imaginary_Summary.txt
- Supplement 3 - Reports for the Case Study/H1N1/H1N1 1979/processeddata/Real_Report_Grouped.txt
- Supplement 3 - Reports for the Case Study/H1N1/H1N1 1979/processeddata/Real_Report_Ungrouped.txt
- Supplement 3 - Reports for the Case Study/H1N1/H1N1 1979/processeddata/Real_Summary.txt
- Supplement 3 - Reports for the Case Study/H1N1/H1N1 2009/
- Supplement 3 - Reports for the Case Study/H1N1/H1N1 2009/processeddata/
- Supplement 3 - Reports for the Case Study/H1N1/H1N1 2009/processeddata/Absolute_Report_Grouped.txt
- Supplement 3 - Reports for the Case Study/H1N1/H1N1 2009/processeddata/Absolute_Report_Ungrouped.txt
- Supplement 3 - Reports for the Case Study/H1N1/H1N1 2009/processeddata/Absolute_Summary.txt
- Supplement 3 - Reports for the Case Study/H1N1/H1N1 2009/processeddata/Imaginary_Report_Grouped.txt
- Supplement 3 - Reports for the Case Study/H1N1/H1N1 2009/processeddata/Imaginary_Report_Ungrouped.txt
- Supplement 3 - Reports for the Case Study/H1N1/H1N1 2009/processeddata/Imaginary_Summary.txt
- Supplement 3 - Reports for the Case Study/H1N1/H1N1 2009/processeddata/Real_Report_Grouped.txt
- Supplement 3 - Reports for the Case Study/H1N1/H1N1 2009/processeddata/Real_Report_Ungrouped.txt
- Supplement 3 - Reports for the Case Study/H1N1/H1N1 2009/processeddata/Real_Summary.txt
- Supplement 3 - Reports for the Case Study/H1N2/
- Supplement 3 - Reports for the Case Study/H1N2/processeddata/
- Supplement 3 - Reports for the Case Study/H1N2/processeddata/Absolute_Report_Grouped.txt
- Supplement 3 - Reports for the Case Study/H1N2/processeddata/Absolute_Report_Ungrouped.txt
- Supplement 3 - Reports for the Case Study/H1N2/processeddata/Absolute_Summary.txt
- Supplement 3 - Reports for the Case Study/H1N2/processeddata/Imaginary_Report_Grouped.txt
- Supplement 3 - Reports for the Case Study/H1N2/processeddata/Imaginary_Report_Ungrouped.txt
- Supplement 3 - Reports for the Case Study/H1N2/processeddata/Imaginary_Summary.txt
- Supplement 3 - Reports for the Case Study/H1N2/processeddata/Real_Report_Grouped.txt
- Supplement 3 - Reports for the Case Study/H1N2/processeddata/Real_Report_Ungrouped.txt
- Supplement 3 - Reports for the Case Study/H1N2/processeddata/Real_Summary.txt
- Supplement 3 - Reports for the Case Study/H2N2/
- Supplement 3 - Reports for the Case Study/H2N2/processeddata/
- Supplement 3 - Reports for the Case Study/H2N2/processeddata/Absolute_Report_Grouped.txt
- Supplement 3 - Reports for the Case Study/H2N2/processeddata/Absolute_Report_Ungrouped.txt
- Supplement 3 - Reports for the Case Study/H2N2/processeddata/Absolute_Summary.txt
- Supplement 3 - Reports for the Case Study/H2N2/processeddata/Imaginary_Report_Grouped.txt
- Supplement 3 - Reports for the Case Study/H2N2/processeddata/Imaginary_Report_Ungrouped.txt
- Supplement 3 - Reports for the Case Study/H2N2/processeddata/Imaginary_Summary.txt
- Supplement 3 - Reports for the Case Study/H2N2/processeddata/Real_Report_Grouped.txt
- Supplement 3 - Reports for the Case Study/H2N2/processeddata/Real_Report_Ungrouped.txt
- Supplement 3 - Reports for the Case Study/H2N2/processeddata/Real_Summary.txt
- Supplement 3 - Reports for the Case Study/H3N2/
- Supplement 3 - Reports for the Case Study/H3N2/processeddata/
- Supplement 3 - Reports for the Case Study/H3N2/processeddata/Absolute_Report_Grouped.txt
- Supplement 3 - Reports for the Case Study/H3N2/processeddata/Absolute_Report_Ungrouped.txt
- Supplement 3 - Reports for the Case Study/H3N2/processeddata/Absolute_Summary.txt
- Supplement 3 - Reports for the Case Study/H3N2/processeddata/Imaginary_Report_Grouped.txt
- Supplement 3 - Reports for the Case Study/H3N2/processeddata/Imaginary_Report_Ungrouped.txt
- Supplement 3 - Reports for the Case Study/H3N2/processeddata/Imaginary_Summary.txt
- Supplement 3 - Reports for the Case Study/H3N2/processeddata/Real_Report_Grouped.txt
- Supplement 3 - Reports for the Case Study/H3N2/processeddata/Real_Report_Ungrouped.txt
- Supplement 3 - Reports for the Case Study/H3N2/processeddata/Real_Summary.txt
- Supplement 3 - Reports for the Case Study/H5N1/
- Supplement 3 - Reports for the Case Study/H5N1/processeddata/
- Supplement 3 - Reports for the Case Study/H5N1/processeddata/Absolute_Report_Grouped.txt
- Supplement 3 - Reports for the Case Study/H5N1/processeddata/Absolute_Report_Ungrouped.txt
- Supplement 3 - Reports for the Case Study/H5N1/processeddata/Absolute_Summary.txt
- Supplement 3 - Reports for the Case Study/H5N1/processeddata/Imaginary_Report_Grouped.txt
- Supplement 3 - Reports for the Case Study/H5N1/processeddata/Imaginary_Report_Ungrouped.txt
- Supplement 3 - Reports for the Case Study/H5N1/processeddata/Imaginary_Summary.txt
- Supplement 3 - Reports for the Case Study/H5N1/processeddata/Real_Report_Grouped.txt
- Supplement 3 - Reports for the Case Study/H5N1/processeddata/Real_Report_Ungrouped.txt
- Supplement 3 - Reports for the Case Study/H5N1/processeddata/Real_Summary.txt
