# Supplementary material for: CISAPS: Complex Informational Spectrum for the Analysis of Protein Sequences
Source: Adv Bioinformatics. 2015 Jan 6;2015:909765. doi: 10.1155/2015/909765 (PMC4302972; doi:10.1155/2015/909765)
Supplement: Supplementary file 1 — Supplement 1 provides detailed information about the 611 unique Amino Acid Indices used by the CISAPS server to encode protein sequences to numerical sequences. These Amino Acid Indices represent different biochemical properties of the proteins and are made available at . Supplement 2 provides the protein sequences of influenza Neuraminidase gene used as the case study presented in the paper. Eight different groups of the proteins are included as follows: (i) 27 NA proteins for H1N1 (1933–1946) (ii) 12 NA proteins for H1N1 (1947–1957) (iii) 48 NA proteins for H1N1 (1979–1989) (iv) 200 NA Proteins for H1N1 (2009) (v) 76 NA Proteins for H2N2 (1957–1968) (vi) 200 NA Proteins for H3N2 (1968–2000) (vii) 27 NA Proteins for H1N2 (2001–2004) (viii) 70 NA Proteins for H5N1 (2005–2009). Supplement 3 provides the results produced by CISAPS Server as an outcome of the analysis of the protein sequences included in Supplement 2. The results include reports generated for absolute, real, and imaginary informational spectrum characteristic frequency peaks. [file 909765.f1.zip › Supplement 1 - New Amino Acid Indices.xls]

## Sheet: Sheet1
ID	Name	Description
529	Factor1NEW	Factor 1 (WR Atchley, 2005)
530	Factor2NEW	Factor 2 (WR Atchley, 2005)
531	Factor3NEW	Factor 3 (WR Atchley, 2005)
532	Factor4NEW	Factor 4 (WR Atchley, 2005)
533	Factor5NEW	Factor 5 (WR Atchley, 2005)
534	HYDNEW	Hydrophobicity (Tanford, 1962)
535	MassNEW	Mass (Chou, 2001)
536	pK1NEW(a-CO2H)	pK1(a-CO2H) (Raton, Handbook of Chemistry and Physics 1985)
537	pK2NEW(NH3)	pK2(NH3) (Raton, Handbook of Chemistry and Physics 1985)
538	pINEW(NH3)	pI(NH3) (Raton, Handbook of Chemistry and Physics 1985)
539	GES	Goldman–Engelman–Steitz scale (M Zviling, 2005)
540	GASet1	GA set 1 (M Zviling, 2005)
541	Set2	GA set 2 (M Zviling, 2005)
542	Set3	GA set 3 (M Zviling, 2005)
543	Rk	Relative connectivity (J Huang, 2007)
544	Rc	Relative Clustering Coefficient (J Huang, 2007)
545	Ro	Relative Closeness (J Huang, 2007)
546	Rb	Relative Betweenness (J Huang, 2007)
547	K0	Compressibility (L Fernández, 2007)
548	Hp	surrounding hydrophobicity (L Fernández, 2007)
549	P	Polarity (L Fernández, 2007)
550	pHi	isoelectric point (L Fernández, 2007)
551	pK'	Equilibrium constant with reference to the ionization property of COOH group; (L Fernández, 2007)
552	Mw	molecular weight (L Fernández, 2007)
553	Bl	Bulkiness (L Fernández, 2007)
554	Rf	chromatographic index (L Fernández, 2007)
555	Mu	refractive index (L Fernández, 2007)
556	Hnc	normalized consensus hydrophobicity (L Fernández, 2007)
557	Esm	short- and medium-range nonbonded energy (L Fernández, 2007)
558	El	medium-range nonbonded energy (L Fernández, 2007)
559	Et	total nonbonded energy (L Fernández, 2007)
560	Pc	coil tendencies (L Fernández, 2007)
561	Ca	Helical contact area (L Fernández, 2007)
562	F	mean RMS fluctuational displacement (L Fernández, 2007)
563	Br	Buriedness (L Fernández, 2007)
564	aN	N-terminal of a-helix (L Fernández, 2007)
565	aC	C-terminal of a-helix (L Fernández, 2007)
566	aM	middle of a-helix (L Fernández, 2007)
567	V0	partial specific volume (L Fernández, 2007)
568	Nm	average medium contacts (L Fernández, 2007)
569	Nl	long-range contacts (L Fernández, 2007)
570	Hgm	combined surrounding hydrophobicity (L Fernández, 2007)
571	ASAD	solvent-accessible surface area for denatured (L Fernández, 2007)
572	ASAN	solvent-accessible surface area for native (L Fernández, 2007)
573	dASA	solvent-accessible surface area for unfolding (L Fernández, 2007)
574	dGh	Gibbs free energy change of hydration for unfolding (L Fernández, 2007)
575	GhD	Gibbs free energy change of hydration for denatured (L Fernández, 2007)
576	GhN	Gibbs free energy change of hydration for native protein (L Fernández, 2007)
577	dHh	unfolding enthalpy change of hydration (L Fernández, 2007)
578	-TdSh	unfolding entropy change of hydration (L Fernández, 2007)
579	dCph	unfolding hydration heat capacity change (L Fernández, 2007)
580	dGc	unfolding Gibbs free energy (L Fernández, 2007)
581	dHc	unfolding enthalpy (L Fernández, 2007)
582	-TdSc	unfolding entropy changes of side-chain (L Fernández, 2007)
583	dG	Unfolding Gibbs free energy change (L Fernández, 2007)
584	dH	unfolding enthalpy change (L Fernández, 2007)
585	-TdS	unfolding entropy change of protein (L Fernández, 2007)
586	v	Volume (L Fernández, 2007)
587	s	Shape (L Fernández, 2007)
588	f	Flexibility (L Fernández, 2007)
589	Pf-s	(L Fernández, 2007)
590	Fauchere-Pliska modified	Hydrophobic Parameter (Kurgana, 2007)
591	ProtScale_4	4_Recognition_factors (Gasteiger, 2005)
592	ProtScale_7	7_Hydrophobicity (Gasteiger, 2005)
593	ProtScale_10	10_Hydrophobicity (Gasteiger, 2005)
594	ProtScale_11	11_Hydrophobicity (Gasteiger, 2005)
595	ProtScale_13	13_Hydrophobic (Gasteiger, 2005)
596	ProtScale_15	15_Mobilities_chromatography_paper_(RF) (Gasteiger, 2005)
597	ProtScale_18	18_Molar_fraction_2001_buried_residues (Gasteiger, 2005)
598	ProtScale_21	21_Average_flexibility_index (Gasteiger, 2005)
599	ProtScale_23	23_Conformational_parameter_alpha_helix (Gasteiger, 2005)
600	ProtScale_24	24_Conformational_parameter_beta_turn (Gasteiger, 2005)
601	ProtScale_28	28_overall_amino_acid_composition (Gasteiger, 2005)
602	ProtScale_30	30_Number_of_codon_coding (Gasteiger, 2005)
603	ProtScale_39	39_Membrane_buried_helix_parameter (Gasteiger, 2005)
604	ProtScale_41	41_Antigenicity_value_X_10. (Gasteiger, 2005)
605	ProtScale_42	42_Hydrophobicity_indices_ph_7.5 (Gasteiger, 2005)
606	ProtScale_45	45_Transmembrane_tendency (Gasteiger, 2005)
607	ProtScale_47	47_Molar_fraction_accessible_residues (Gasteiger, 2005)
608	ProtScale_52	52_Conformational_parameter_beta_sheet (Gasteiger, 2005)
609	ProtScale_53	53_Conformational_parameter_coil (Gasteiger, 2005)
610	ProtScale_57	57_Amino_acid_composition (Gasteiger, 2005)
611	allergen1	Amino acid index characterizing distribution of allergen-unique segments (Asakawa, 2009)
