# Supplementary material for: CISAPS: Complex Informational Spectrum for the Analysis of Protein Sequences
Source: Adv Bioinformatics. 2015 Jan 6;2015:909765. doi: 10.1155/2015/909765 (PMC4302972; doi:10.1155/2015/909765)
Supplement: Supplementary file 1 — Supplement 1 provides detailed information about the 611 unique Amino Acid Indices used by the CISAPS server to encode protein sequences to numerical sequences. These Amino Acid Indices represent different biochemical properties of the proteins and are made available at . Supplement 2 provides the protein sequences of influenza Neuraminidase gene used as the case study presented in the paper. Eight different groups of the proteins are included as follows: (i) 27 NA proteins for H1N1 (1933–1946) (ii) 12 NA proteins for H1N1 (1947–1957) (iii) 48 NA proteins for H1N1 (1979–1989) (iv) 200 NA Proteins for H1N1 (2009) (v) 76 NA Proteins for H2N2 (1957–1968) (vi) 200 NA Proteins for H3N2 (1968–2000) (vii) 27 NA Proteins for H1N2 (2001–2004) (viii) 70 NA Proteins for H5N1 (2005–2009). Supplement 3 provides the results produced by CISAPS Server as an outcome of the analysis of the protein sequences included in Supplement 2. The results include reports generated for absolute, real, and imaginary informational spectrum characteristic frequency peaks. [file 909765.f1.zip › Supplement 2 - Influenza Protein sequences for Case Study.xls]

## Sheet: H1N1 1933
ABP49330	A/AA/Huston/1945 1945// NA
ABO38057	A/AA/Marton/1943 1943// NA
ABD62845	A/Bellamy/1942 1942// NA
ABD79115	A/Cameron/1946 1946// NA
ABO38354	A/Henry/1936 1936// NA
ABI20829	A/Hickox/1940 1940// NA
AAM75501	A/Marton/43 1943// NA
ACV49559	A/Melbourne/1/1946 1946// NA
ABD62784	A/Melbourne/1935 1935// NA
AAA91326	A/NWS/1933 1933// NA
ABO38387	A/PhilA/1935 1935// NA
ACV49548	A/Puerto Rico/8-1/1934 1934// NA
ACR15351	A/Puerto Rico/8-SV14/1934 1934// NA
AAA43412	A/Puerto Rico/8/1934(Cambridge) 1934// NA
ABD77678	A/Puerto Rico/8/1934 1934// NA
AAM75160	A/Puerto Rico/8/34/Mount Sinai 1934// NA
ACV49537	A/United Kingdom/1/1933 1933/04/16 NA
AAA91327	A/WS/1933 1933// NA
ABF47958	A/WSN/1933 TS61 1933// NA
AAA43397	A/WSN/1933 1933// NA
AAA91328	A/WSN/1933 1933// NA
ACF54601	A/WSN/1933 1933// NA
AAF77045	A/Weiss/1943 1943// NA
AAM76692	A/Weiss/1943 1943// NA
ABD79104	A/Weiss/1943 1943// NA
ABD77799	A/Wilson-Smith/1933 1933// NA
ABF21334	A/Wilson-Smith/1933 1933// NA

## Sheet: H1N1 1947
ABP49484	A/Albany/12/1951 1951// NA
ABQ44474	A/Albany/14/1951 1951// NA
ABN59404	A/Albany/4835/1948 1948// NA
ABD15262	A/Denver/1957 1957// NA
AAM76693	A/Fort Monmouth/1/1947 1947// NA
ABD77810	A/Fort Monmouth/1/1947 1947// NA
AAF77037	A/Fort Monmouth/1/1947-mouse adapted 1947// NA
ABD61738	A/Fort Worth/1950 1950// NA
AAA43797	A/Leningrad/1954/1 1954// NA
ABD60969	A/Malaysia/1954 1954// NA
AAM75502	A/Rhodes/47 1947// NA
ABN59437	A/Roma/1949 1949// NA

## Sheet: H1N1 1979
ABW36314	A/Albany/8/1979 1979// NA
ABD95342	A/Baylor/11515/1982 1982// NA
ABD77821	A/Baylor/11735/1982 1982// NA
ABO52261	A/Baylor/4052/1981 1981// NA
ABP49341	A/California/10/1978 1978// NA
ABY81352	A/California/45/1978 1978// NA
CAA33354	A/Chile/1/1983 1983// NA
AAA96671	A/Chile/1/1983 1983// NA
ABO38343	A/Chile/1/1983 1983// NA
ABO52800	A/Christ's Hospital/157/1982 1982// NA
BAA06714	A/Hokkaido/11/1988 1988// NA
ABD60947	A/Hong Kong/117/1977 1977// NA
ABO38365	A/India/6263/1980 1980// NA
AAM76694	A/India/80 1980// NA
AAA43435	A/Kiev/59/1979 1979// NA
ABO33009	A/Maryland/2/1980 1980// NA
ABN50759	A/Memphis/1/1979 1979// NA
ABG88336	A/Memphis/1/1983 1983// NA
ABP49352	A/Memphis/1/1984 1984// NA
ABQ44419	A/Memphis/1/1987 1987// NA
ABI30381	A/Memphis/10/1983 1983// NA
ABF47707	A/Memphis/11/1978 1978// NA
ABM22249	A/Memphis/12/1986 1986// NA
ABI20862	A/Memphis/14/1983 1983// NA
ABF47828	A/Memphis/16/1983 1983// NA
ABG88347	A/Memphis/2/1983 1983// NA
ABK40549	A/Memphis/24/1983 1983// NA
ABK40593	A/Memphis/30/1983 1983// NA
ABM66889	A/Memphis/31/1983 1983// NA
ABN50903	A/Memphis/49/1983 1983// NA
ABI92305	A/Memphis/6/1983 1983// NA
ABQ44397	A/New Jersey/1976 1976// NA
AAA43210	A/New Jersey/8/1976 1976// NA
ACQ99824	A/New Jersey/8/1976 1976// NA
ABU80403	A/Ohio/3559/1988 1988// NA
ACK99446	A/Siena/10/1989 1989/01/03 NA
ACV49669	A/Siena/4/1987 1987// NA
ACL12264	A/Siena/9/1989 1989/01/02 NA
ABO38398	A/Singapore/6/1986 1986// NA
ABF21330	A/Taiwan/01/1986 1986// NA
ABO44126	A/Texas/2922-3/1986 1986// NA
ABO44137	A/Tientsin/78/1977 1977// NA
ABO38409	A/Tonga/14/1984 1984// NA
AAA43449	A/USSR/90/1977 1977// NA
ABD60936	A/USSR/92/1977 1977// NA
ABV45841	A/Wisconsin/301/1976 1976// NA
BAA06718	A/Yamagata/120/1986 1986// NA
BAA06720	A/Yamagata/32/1989 1989// NA

## Sheet: H1N1 2009
ADK33724	A/Aarhus/INS242/2009 2009/11/24 NA
ADK33814	A/Aarhus/INS253/2009 2009/11/22 NA
ADK33824	A/Aarhus/INS254/2009 2009/11/28 NA
ADA83034	A/Abakan/02/2009 2009// NA
ADM14968	A/Addis Ababa/WR2848N/2009 2009/12/01 NA
ACU44306	A/Alaska/01/2009 2009/01/29 NA
ADM14469	A/Amman/WR0060N/2009 2009/10/15 NA
ADM14702	A/Amman/WR1335T/2009 2009/11/19 NA
ADC32390	A/Ancona/15/2009 2009/07/17 NA
ADC32407	A/Ancona/254/2009 2009/11/12 NA
ADC32403	A/Ancona/310/2009 2009/11/16 NA
ADC32405	A/Ancona/508/2009 2009/12/31 NA
ADM14711	A/Ankara/WR1429T/2009 2009/10/19 NA
ADA83582	A/Argentina/HNRG13/2009 2009/06/05 NA
ADA83588	A/Argentina/HNRG14/2009 2009/05/27 NA
ADA83592	A/Argentina/HNRG15/2009 2009/07/20 NA
ADA83596	A/Argentina/HNRG16/2009 2009/06/29 NA
ADA83600	A/Argentina/HNRG17/2009 2009/06/01 NA
ADA83604	A/Argentina/HNRG18/2009 2009/07/01 NA
ADA83608	A/Argentina/HNRG20/2009 2009/06/19 NA
ADA83612	A/Argentina/HNRG21/2009 2009/07/01 NA
ADA83616	A/Argentina/HNRG23/2009 2009/07/27 NA
ADA83634	A/Argentina/HNRG31/2009 2009/06/17 NA
ADA83642	A/Argentina/HNRG33/2009 2009/06/24 NA
ADB24796	A/Argentina/HNRG36/2009 2009/06/21 NA
ADA83649	A/Argentina/HNRG37/2009 2009/06/22 NA
ADA83657	A/Argentina/HNRG40/2009 2009/06/24 NA
ADA83665	A/Argentina/HNRG42/2009 2009/06/27 NA
ADA83681	A/Argentina/HNRG5/2009 2009/06/22 NA
ACU44276	A/Arkansas/01/2009 2009/02/08 NA
ACU44287	A/Arkansas/02/2009 2009/03/01 NA
ADL39469	A/Arkansas/WRAIR1249P/2009 2009/03/ NA
ADG59596	A/Astrakhan/CRIE-CHRM/2009 2009/11/24 NA
ADG42176	A/Athens/INS123/2009 2009/12/13 NA
ADH02001	A/Athens/INS153/2009 2009/12/29 NA
ADG42336	A/Athens/INS155/2009 2009/12/30 NA
ADG42366	A/Athens/INS159/2009 2009/12/18 NA
ADG42386	A/Athens/INS161/2009 2009/12/19 NA
ADG42406	A/Athens/INS163/2009 2009/12/20 NA
ADK33844	A/Athens/INS259/2009 2009/12/13 NA
ADK33874	A/Athens/INS262/2009 2009/12/13 NA
ADK21826	A/Athens/INS274/2009 2009/12/15 NA
ADM31671	A/Athens/INS329/2009 2009/12/25 NA
ADM32884	A/Athens/INS330/2009 2009/12/26 NA
ADM31691	A/Athens/INS332/2009 2009/12/26 NA
ADM31731	A/Athens/INS336/2009 2009/12/30 NA
ADM31761	A/Athens/INS339/2009 2009/12/30 NA
ADM31771	A/Athens/INS340/2009 2009/12/17 NA
ADM31781	A/Athens/INS341/2009 2009/12/17 NA
ADM31791	A/Athens/INS342/2009 2009/12/17 NA
ADM31801	A/Athens/INS344/2009 2009/12/18 NA
ADM31811	A/Athens/INS345/2009 2009/12/18 NA
ADM13074	A/Athens/INS390/2010 2010/01/14 NA
ADO00743	A/Athens/INS393/2010 2010/01/06 NA
ADM13094	A/Athens/INS396/2010 2010/01/21 NA
ADM13224	A/Athens/INS412/2010 2010/02/02 NA
ACQ42240	A/Auckland/1/2009 2009/04/25 NA
ACR08499	A/Auckland/1/2009 2009/04/25 NA
ACR40631	A/Auckland/1/2009 2009/04/25 NA
ACR01020	A/Auckland/4/2009 2009/04/ NA
ADD22607	A/Australia/27/2009 2009/07/22 NA
ADB89694	A/Australia/3/2009 2009/07/17 NA
ADD22678	A/Australia/39/2009 2009/07/24 NA
ADD22688	A/Australia/40/2009 2009/07/24 NA
ADD22755	A/Australia/47/2009 2009/07/27 NA
ADD22765	A/Australia/48/2009 2009/07/27 NA
ADD22964	A/Australia/69/2009 2009/08/05 NA
ADD23085	A/Australia/73/2009 2009/08/12 NA
ADD21887	A/Australia/9/2009 2009/07/20 NA
ADM13294	A/Bangkok/INS424/2010 2010/02/23 NA
ADM13334	A/Bangkok/INS428/2010 2010/03/04 NA
ADI49395	A/Barcelona/INS190/2009 2009/12/29 NA
ADM86443	A/Barcelona/INS378/2009 2009/12/03 NA
ACZ98548	A/Beijing/718/2009 2009/11/ NA
ACZ98554	A/Beijing/719/2009 2009/11/ NA
ACZ98562	A/Beijing/720/2009 2009/11/ NA
ADC39000	A/Bishkek/03/2009 2009/11/28 NA
ACZ97474	A/Blore/NIV236/2009 2009/06/ NA
ADG42596	A/Bochum/INS187/2009 2009/12/10 NA
ADK33774	A/Bochum/INS249/2009 2009/11/13 NA
ACY77870	A/Bogota/WR0090N/2009 2009/06/16 NA
ADL39150	A/Bogota/WRAIR0088N/2009 2009/06/10 NA
ADK21846	A/Bonn/INS277/2009 2009/11/19 NA
ADI48645	A/Boston/106/2009 2009/06/15 NA
ADI48675	A/Boston/115/2009 2009/06/13 NA
ADI48685	A/Boston/116/2009 2009/06/29 NA
ADI48755	A/Boston/124/2009 2009/06/26 NA
ADI49253	A/Boston/132/2009 2009/06/19 NA
ADI49345	A/Boston/141/2009 2009/06/25 NA
ADO25095	A/Boston/584/2009 2009/10/07 NA
ADO25105	A/Boston/591/2009 2009/10/18 NA
ACT33116	A/Brandenburg/20/2009 2009/05/04 NA
ACT79155	A/Brawley/40082/2009 2009/04/21 NA
ACZ97356	A/Brownsville/39H/2009 2009/05/30 NA
ADK33734	A/Brussels/INS243/2009 2009/11/09 NA
ACP41107	A/California/04/2009 2009/04/01 NA
ACP41931	A/California/05/2009 2009/03/30 NA
ACT36688	A/California/07/2009 2009/04/09 NA
ACT36692	A/California/12/2009 2009/04/22 NA
ADG42736	A/California/VRDL100/2009 2009/11/05 NA
ADJ80697	A/California/VRDL107/2009 2009/11/15 NA
ADJ80707	A/California/VRDL108/2009 2009/11/15 NA
ADD21777	A/California/VRDL11/2009 2009/06/17 NA
ADJ80727	A/California/VRDL110/2009 2009/11/24 NA
ADJ80747	A/California/VRDL112/2009 2009/11/24 NA
ADJ80861	A/California/VRDL123/2009 2009/12/15 NA
ADJ80896	A/California/VRDL126/2009 2009/12/22 NA
ADJ80913	A/California/VRDL127/2009 2009/12/22 NA
ADJ80940	A/California/VRDL129/2009 2009/12/30 NA
ADM07463	A/California/VRDL149/2009 2009/04/27 NA
ADN06281	A/California/VRDL152/2009 2009/04/27 NA
ADN06314	A/California/VRDL155/2009 2009/04/27 NA
ADN06336	A/California/VRDL167/2009 2009/04/28 NA
ADN06347	A/California/VRDL175/2009 2009/04/28 NA
ADD21807	A/California/VRDL18/2009 2009/06/22 NA
ADN89053	A/California/VRDL180/2009 2009/04/28 NA
ADN89064	A/California/VRDL186/2009 2009/04/29 NA
ADN89108	A/California/VRDL194/2009 2009/04/27 NA
ADJ81006	A/California/VRDL2/2010 2010/01/11 NA
ADN89119	A/California/VRDL200/2009 2009/04/30 NA
ADN89130	A/California/VRDL202/2009 2009/04/29 NA
ADN89218	A/California/VRDL220/2009 2009/04/29 NA
ADN06358	A/California/VRDL229/2009 2009/04/29 NA
ADB89354	A/California/VRDL23/2009 2009/06/29 NA
ADN89317	A/California/VRDL232/2009 2009// NA
ADN89328	A/California/VRDL235/2009 2009/04/29 NA
ADN89361	A/California/VRDL238/2009 2009/04/29 NA
ADN89405	A/California/VRDL249/2009 2009/04/29 NA
ADN89427	A/California/VRDL252/2009 2009/04/29 NA
ADN89449	A/California/VRDL256/2009 2009/04/29 NA
ADN89471	A/California/VRDL264/2009 2009/04/25 NA
ADN89493	A/California/VRDL270/2009 2009/04/30 NA
ADN89515	A/California/VRDL275/2009 2009/04/30 NA
ADN89559	A/California/VRDL283/2009 2009/04/30 NA
ADN89581	A/California/VRDL289/2009 2009/05/01 NA
ADB89404	A/California/VRDL29/2009 2009/06/24 NA
ADB89474	A/California/VRDL36/2009 2009/09/24 NA
ADN89801	A/California/VRDL371/2009 2009/04/26 NA
ADB89254	A/California/VRDL4/2009 2009/06/14 NA
ADB89534	A/California/VRDL45/2009 2009/07/01 NA
ADB89544	A/California/VRDL48/2009 2009/07/10 NA
ADB89554	A/California/VRDL50/2009 2009/07/01 NA
ADB89584	A/California/VRDL53/2009 2009/07/21 NA
ADB89274	A/California/VRDL6/2009 2009/06/13 NA
ADB89614	A/California/VRDL61/2009 2009/07/27 NA
ADB89654	A/California/VRDL68/2009 2009/08/11 NA
ADJ81046	A/California/VRDL7/2010 2010/02/01 NA
ADJ81056	A/California/VRDL8/2010 2010/02/13 NA
ADF87354	A/California/VRDL83/2009 2009/10/01 NA
ADF87384	A/California/VRDL86/2009 2009/10/09 NA
ADG42636	A/California/VRDL88/2009 2009/10/09 NA
ADG42646	A/California/VRDL89/2009 2009/10/17 NA
ADG42676	A/California/VRDL92/2009 2009/10/17 NA
ADM14601	A/California/WR1316P/2009 2009/08/05 NA
ADM14611	A/California/WR1317P/2009 2009/08/10 NA
ADM14639	A/California/WR1320P/2009 2009/08/07 NA
ADM14648	A/California/WR1321P/2009 2009/08/07 NA
ADL39447	A/California/WRAIR1243P/2009 2009/02/ NA
ACT68161	A/Canada-MB/RV2023/2009 2009/05/24 NA
ACT68169	A/Canada-QC/RV1759/2009 2009/05/07 NA
ACT68170	A/Canada-SK/RV1767/2009 2009/05/04 NA
ACU31177	A/Canada-SK/RV2486/2009 2009/07/01 NA
ADH29478	A/Che/NIV658/2009 2009/07/20 NA
ADO12236	A/Chile/158/2009 2009/05/28 NA
ADO12276	A/Chile/1599/2009 2009/06/15 NA
ADG59615	A/Chita/CRIE-8/2009 2009/11/02 NA
ACQ83302	A/Christchurch/2/2009 2009/04/29 NA
ACR01016	A/Christchurch/2/2009 2009/04/29 NA
ACU44294	A/Colorado/07/2009 2009/01/03 NA
ADD75091	A/Copenhagen/INS96/2009 2009/12/10 NA
ACU44310	A/Delaware/01/2009 2009/01/12 NA
ACV67183	A/District of Columbia/03/2009 2009// NA
ADD23253	A/District of Columbia/INS17/2009 2009/10/26 NA
ADD23263	A/District of Columbia/INS18/2009 2009/10/28 NA
ADD23273	A/District of Columbia/INS19/2009 2009/10/27 NA
ADK32680	A/District of Columbia/INS226/2009 2009/11/12 NA
ADD23323	A/District of Columbia/INS27/2009 2009/10/21 NA
ADD74961	A/District of Columbia/INS44/2009 2009/11/03 NA
ACU56927	A/Ekaterinburg/01/2009 2009// NA
ACU44283	A/Florida/03/2009 2009/02/06 NA
ACR08565	A/Florida/04/2009 2009/04/27 NA
ACU44302	A/Florida/07/2009 2009/03/25 NA
ACS72707	A/Florida/09/2009 2009/05/01 NA
ACS72708	A/Florida/10/2009 2009/04/30 NA
ACV67175	A/Florida/16/2009 2009// NA
ADL32457	A/Frankfurt/INS301/2009 2009/11/23 NA
ADM31481	A/Frankfurt/INS302/2009 2009/11/25 NA
ADM31501	A/Frankfurt/INS305/2009 2009/11/30 NA
ADM13134	A/Frankfurt/INS401/2009 2009/12/23 NA
ADM13144	A/Frankfurt/INS402/2010 2010/01/08 NA
ADM14720	A/Ft Carson/WR1446P/2009 2009/10/15 NA
ADM14730	A/Ft Carson/WR1448P/2009 2009/10/13 NA
ADF80463	A/Gangwon/1805/2009 2009/11/18 NA
ACS72680	A/Georgia/03/2009 2009/05/04 NA
ACX56269	A/Ghom/1550/2009 2009/07/30 NA
ADJ40647	A/Guam/NHRC0002/2009 2009/07/23 NA
ADL29753	A/Guam/NHRC0010/2009 2009/07/21 NA
ADL32020	A/Guam/NHRC0015/2009 2009/10/01 NA
ADL32357	A/Guam/NHRC0023/2009 2009/09/15 NA
ADM12894	A/Guam/NHRC0030/2009 2009/07/20 NA

## Sheet: H5N1
ABU94738	A/Anhui/1/2005 2005/11/08 NA
ADG59213	A/Anhui/1/2005 2005// NA
ABV23945	A/Azerbaijan/002-115/2006 2006// NA
ABV23981	A/Azerbaijan/006-207/2006 2006// NA
ABV23961	A/Azerbaijan/011-162/2006 2006// NA
ABO10176	A/Cambodia/JP52a/2005 2005// NA
ADM95394	A/Cambodia/Q0405047/2006 2006/04/04 NA
ACI06179	A/Cambodia/R0405050/2007 2007/04/04 NA
ADM95372	A/Cambodia/S1211394/2008 2008/12/11 NA
ABI16506	A/China/GD01/2006 2006// NA
ABX57872	A/China/GD02/2006 2006// NA
ADG59235	A/Guangxi/1/2005 2005// NA
ABW06346	A/Indonesia/160H/2005 2005/11/08 NA
ABW06357	A/Indonesia/175H/2005 2005/11/11 NA
ABW06314	A/Indonesia/245H/2005 2005// NA
ABW06303	A/Indonesia/283H/2006 2006/01/14 NA
ABW06294	A/Indonesia/286H/2006 2006/01/14 NA
ABW06254	A/Indonesia/321H/2006 2006/02/10 NA
ABW06243	A/Indonesia/341H/2006 2006/02/21 NA
ABW06107	A/Indonesia/5/2005 2005/07/08 NA
ABW06199	A/Indonesia/535H/2006 2006/05/10 NA
ABW06210	A/Indonesia/538H/2006 2006/05/09 NA
ABW06159	A/Indonesia/560H/2006 2006/05/20 NA
ABW06376	A/Indonesia/6/2005 2005// NA
ABM90480	A/Indonesia/CDC1032/2007 2007/01/06 NA
ABM90513	A/Indonesia/CDC1046/2007 2007/01/11 NA
ABI36200	A/Indonesia/CDC523/2006 2006/03/23 NA
ABI36146	A/Indonesia/CDC594/2006 2006/05/09 NA
ABI36314	A/Indonesia/CDC610/2006 2006/05/11 NA
ABI36325	A/Indonesia/CDC623/2006 2006/05/18 NA
ABI36347	A/Indonesia/CDC624/2006 2006/05/19 NA
ABI36380	A/Indonesia/CDC634/2006 2006/05/23 NA
ABI36465	A/Indonesia/CDC644T/2006 2006/05/29 NA
ABI36435	A/Indonesia/CDC669/2006 2006/06/13 NA
ABI49409	A/Indonesia/CDC742/2006 2006/08/07 NA
ABI49417	A/Indonesia/CDC759/2006 2006// NA
ABL31746	A/Indonesia/CDC835/2006 2006/09/22 NA
ABL31782	A/Indonesia/CDC887/2006 2006/10/14 NA
ABL07010	A/Indonesia/CDC938/2006 2006/11/10 NA
ABL07032	A/Indonesia/CDC940/2006 2006/11/12 NA
ACB87566	A/Jiangsu/2/2007 2007// NA
BAH24021	A/Shanghai/1/2006 2006// NA
ABC72646	A/Thailand/676/2005 2005// NA
ABJ98533	A/Thailand/NA60/2005 2005// NA
ACU46645	A/Thailand/NBL1/2006 2006/08/10 NA
ABD16286	A/Thailand/NK165/2005 2005// NA
ABJ98528	A/Thailand/RPFE/2005 2005// NA
ABQ58916	A/Turkey/12/2006 2006// NA
ABQ58918	A/Turkey/651242/2006 2006// NA
AAZ72720	A/Viet Nam/BL-014/2005 2005// NA
AAZ72721	A/Viet Nam/DT-036/2005 2005// NA
AAZ72722	A/Viet Nam/HG-207/2005 2005// NA
ABO10180	A/Viet Nam/HN30408/2005 2005// NA
ABY19420	A/Viet Nam/HN31242/2007 2007// NA
ABY19421	A/Viet Nam/HN31242/2007 2007// NA
ABO10179	A/Viet Nam/JP14/2005 2005// NA
ABO10178	A/Viet Nam/JP4207/2005 2005// NA
ABE97719	A/Vietnam/CL105/2005 2005// NA
ABB76120	A/Vietnam/CL115/2005 2005// NA
ADF83610	A/Vietnam/HN31388M1/2007 2007/12/14 NA
ADF83606	A/Vietnam/HN31432M/2008 2008/02/21 NA
ABF56651	A/Vietnam/PEV16T/2005 2005// NA
ADF83617	A/Vietnam/UT30408III/2005 2005/02/27 NA
ADF83616	A/Vietnam/UT30850/2005 2005/10/28 NA
ADF83615	A/Vietnam/UT31203A/2007 2007/05/19 NA
ADF83611	A/Vietnam/UT31312II/2007 2007/07/26 NA
ADF83609	A/Vietnam/UT31394II/2008 2008/01/17 NA
ADF83608	A/Vietnam/UT31412II/2008 2008/02/09 NA
ADF83607	A/Vietnam/UT31413II/2008 2008/02/13 NA
ABG23658	A/Zhejiang/16/2006 2006// NA

## Sheet: H1N2
CAD29972	/Human/NA/H1N2/6/Egypt/2001/// neuraminidase [Influenza A virus (A/Egypt/84/2001(H1N2))]
AAN64882	/Human/NA/H1N2/6/USA/2001/// neuraminidase[Influenza A virus (A/Wisconsin/12/2001(H1N2))]
AAN64883	/Human/NA/H1N2/6/USA/2001/// neuraminidase[Influenza A virus (A/Texas/7/2001(H1N2))]
AAN64888	/Human/NA/H1N2/6/Egypt/2001/// neuraminidase[Influenza A virus (A/Egypt/21181/2001(H1N2))]
AAN64890	/Human/NA/H1N2/6/India/2001/// neuraminidase[Influenza A virus (A/India/77251/2001(H1N2))]
CAD35672	/Human/NA/H1N2/6/United Kingdom/2001/// neuraminidase [Influenza A virus (A/England/627/01(H1N2))]
CAD35673	/Human/NA/H1N2/6/United Kingdom/2001/// neuraminidase [Influenza A virus (A/England/691/01(H1N2))]
ABU50446	/Human/NA/H1N2/6/USA/2001/// neuraminidase[Influenza A virus (A/Pennsylvania/1/2001(H1N2))]
BAD02347	/Human/NA/H1N2/6/Japan/2002/// neuraminidase[Influenza A virus (A/Yokohama/22/2002(H1N2))]
ABU50429	/Human/NA/H1N2/6/USA/2002/02/06/ neuraminidase[Influenza A virus (A/Pennsylvania/1/2002(H1N2))]
ABC40634	/Human/NA/H1N2/6/USA/2002/03/07/ neuraminidase [Influenza A virus (A/New York/417/2002(H1N2))]
AAY78942	/Human/NA/H1N2/6/USA/2002/04/02/ neuraminidase[Influenza A virus (A/New York/78/2002(H1N2))]
ABU50432	/Human/NA/H1N2/6/USA/2002/04/02/ neuraminidase[Influenza A virus (A/New York/26/2002(H1N2))]
ABB02784	/Human/NA/H1N2/6/USA/2002/12/16/ neuraminidase [Influenza A virus (A/New York/217/2002(H1N2))]
ABU92910	/Human/NA/H1N2/6/Denmark/2003/// neuraminidase[Influenza A virus (A/Denmark/86/2003(H1N2))]
ABU92911	/Human/NA/H1N2/6/Denmark/2003/// neuraminidase[Influenza A virus (A/Denmark/56/2003(H1N2))]
ABU92912	/Human/NA/H1N2/6/Denmark/2003/// neuraminidase[Influenza A virus (A/Denmark/12/2003(H1N2))]
ABB83018	/Human/NA/H1N2/6/USA/2003/01/03/ neuraminidase [Influenza A virus (A/New York/481/2003(H1N2))]
AAZ79552	/Human/NA/H1N2/6/USA/2003/01/16/ neuraminidase [Influenza A virus (A/New York/300/2003(H1N2))]
ABB53732	/Human/NA/H1N2/6/USA/2003/02/02/ neuraminidase [Influenza A virus (A/New York/491/2003(H1N2))]
ABA42283	/Human/NA/H1N2/6/USA/2003/02/06/ neuraminidase [Influenza A virus (A/New York/226/2003(H1N2))]
AAZ74377	/Human/NA/H1N2/6/USA/2003/02/09/ neuraminidase [Influenza A virus (A/New York/296/2003(H1N2))]
ABB83141	/Human/NA/H1N2/6/USA/2003/02/10/ neuraminidase [Influenza A virus (A/New York/492/2003(H1N2))]
ABD94946	/Human/NA/H1N2/6/USA/2003/04/24/ neuraminidase [Influenza A virus (A/New York/229/2003(H1N2))]
ABB53606	/Human/NA/H1N2/6/USA/2003/04/30/ neuraminidase [Influenza A virus (A/New York/219/2003(H1N2))]
ABU50434	/Human/NA/H1N2/6/USA/2003/11/05/ neuraminidase[Influenza A virus (A/Virginia/20/2003(H1N2))]
ABK57099	/Human/NA/H1N2/6/Philippines/2004/02/24/ neuraminidase[Influenza A virus (A/Philippines/344/2004(H1N2))]

## Sheet: H2N2
AAA43413	A/RI/5-/1957 1957// NA
AAA96710	A/Leningrad/134/17/1957 1957// NA
AAA96711	A/Leningrad/134/47/1957 1957// NA
BAC77660	A/Japan/305/1957 1957// NA
AAO46211	A/Singapore/1/1957 1957// NA
AAO46212	A/Chile/13/57 1957// NA
AAO46213	A/Davis/1/57 1957// NA
AAO46214	A/El Salvador/2/1957 1957// NA
BAD16637	A/Adachi/2/1957 1957// NA
BAD16638	A/Singapore/1/1957 1957// NA
AAT66420	A/Japan/305/1957 1957// NA
ABF21326	A/Japan/305/1957 1957// NA
ABF82433	A/RI/5+/1957 1957// NA
ABF82434	A/RI/5+/1957 1957// NA
ABF82435	A/RI/5+/1957 1957// NA
BAF48642	A/Singapore/1/1957 1957// NA
ABP49462	A/Albany/22/1957 1957// NA
ACD56294	A/Ann Arbor/23/1957 1957// NA
ACD85234	A/Guiyang/1/1957 1957// NA
ACF54491	A/Singapore/1-MA12/1957 1957// NA
ACF54524	A/Singapore/1-MA12D/1957 1957// NA
ACU79962	A/Japan/305/1957 1957// NA
ABI84962	A/Japan/305/1957 1957/04/ NA
ADG59707	A/El Salvador/2/1957 1957/09/02 NA
ADG59718	A/El Salvador/2-Q226L/1957 1957/09/02 NA
ABO38310	A/Albany/26/1957 1957/11/12 NA
AAO46215	A/Albany/6/58 1958// NA
AAO46216	A/Malaya/16/58 1958// NA
ABO38299	A/Albany/4/1958 1958// NA
ABO52305	A/Albany/3/1958 1958// NA
ABP49440	A/Albany/24/1958 1958// NA
ABO52239	A/Albany/5/1958 1958/01/29 NA
AAO46217	A/Sao Paolo/3/1959 1959// NA
AAO46218	A/Victoria/15681/59 1959// NA
ABO44093	A/Albany/1/1959 1959/02/03 NA
AAO46219	A/Ann Arbor/6/1960 1960// NA
ABQ01358	A/Albany/1/1960 1960// NA
AAO46220	A/England/1/61 1961// NA
AAO46221	A/Panama/1/61 1961// NA
AAO46222	A/Taiwan/1/1962 1962// NA
AAO46225	A/Netherlands/60/62 1962// NA
AAO46226	A/Albany/1/63 1963// NA
AAO46227	A/Netherlands/65/63 1963// NA
BAC77661	A/Murakami/4/64 1964// NA
AAO46228	A/Taiwan/1964 1964// NA
ABF21331	A/Taiwan/1964 1964// NA
ACD85190	A/Berlin/3/1964 1964// NA
ACD85223	A/Cottbus/1/1964 1964// NA
BAA04722	A/Kumamoto/5/1965 1965// NA
AAO46230	A/NewJersey/3/65 1965// NA
AAO46231	A/Albany/1/65 1965// NA
AAO46232	A/Pittsburgh/2/65 1965// NA
AAO46233	A/Kumamoto/1/1965 1965// NA
ACD56327	A/Moscow/1019/1965 1965// NA
ACD85201	A/Potsdam/2/1965 1965// NA
AAO46234	A/Berkeley/1/1966 1966// NA
AAO46236	A/Canada/1/1966 1966// NA
AAO46237	A/Panama/1/66 1966// NA
ACI25727	A/Czech Republic/1/1966 1966// NA
AAB05621	A/Tokyo/3/1967 1967// NA
AAO46238	A/Panama/1/67 1967// NA
AAO46239	A/AnnArbor/7/1967 1967// NA
AAO46240	A/England/10/67 1967// NA
AAO46242	A/Poland/5/67 1967// NA
AAO46243	A/Montevideo/2208/67 1967// NA
AAO46244	A/Georgia/1/1967 1967// NA
AAO46245	A/Tokyo/3/1967 1967// NA
AAO46246	A/Johannesburg/567/1967 1967// NA
ABO38704	A/Albany/6/1967 1967// NA
ABO44060	A/Albany/9/1967 1967// NA
ABO44104	A/Albany/8/1967 1967// NA
ACD85245	A/Tashkent/1046/1967 1967// NA
ACD85256	A/Johannesburg/617/1967 1967// NA
AAO46248	A/Korea/426/1968 1968// NA
AAO46249	A/Berkeley/1/1968 1968// NA
ACF41694	A/Berkeley/1/1968 1968// NA

## Sheet: H3N2
BAD16642	A/Aichi/2/1968 1968// NA
ABQ53724	A/Alabama/01/1998 1998// NA
ABQ01369	A/Albany/1/1976 1976// NA
ABO33072	A/Albany/14/1978 1978// NA
ABP49495	A/Albany/15/1976 1976// NA
ABO52360	A/Albany/17/1968 1968// NA
ABO44071	A/Albany/18/1968 1968// NA
ABN51124	A/Albany/19/1968 1968// NA
ABO52338	A/Albany/20/1974 1974// NA
ABS49913	A/Albany/3/1970 1970// NA
ABO52349	A/Albany/4/1977 1977// NA
ABO52316	A/Albany/42/1975 1975// NA
ABO52371	A/Albany/6/1970 1970// NA
AAG49328	A/Athens/135/1999 1999// NA
AAG49333	A/Athens/16/1998 1998// NA
AAG49330	A/Athens/2/1997 1997// NA
ABQ53717	A/Athens/23/1997 1997// NA
AAG49323	A/Athens/76/1998 1998// NA
ABU80180	A/Auckland/583/2000 2000/02/12 NA
ABS50023	A/Auckland/600/2000 2000/05/06 NA
AAA43386	A/Bangkok/1/1979 1979// NA
ABF21324	A/Bangkok/1/1979 1979// NA
ACF41859	A/Beijing/32/1992 1992// NA
ABF21325	A/Beijing/353/1989 1989// NA
ABB46395	A/Beijing/39/1975 1975// NA
ABQ53708	A/Brazil/207/1996 1996// NA
ABQ53726	A/Brazil/97/1997 1997// NA
AAQ10332	A/Buenos Aires/4057/95 1995// NA
AAQ10333	A/Buenos Aires/4064/95 1995// NA
AAQ10339	A/Buenos Aires/4559/96 1996// NA
ABQ53694	A/Bur/23/1996 1996// NA
AAO46480	A/Canada/2/70 1970// NA
ABQ53695	A/Canada/2974/1997 1997// NA
ABQ53701	A/Canada/318/1996 1996// NA
AAY88205	A/Canada/33312/99 1999// NA
ABC85790	A/Canterbury/17/2000 2000/08/07 NA
ABD60837	A/Canterbury/3/2000 2000/05/05 NA
ABD16295	A/Canterbury/56/2000 2000/09/04 NA
ABF82654	A/Canterbury/62/2000 2000/09/04 NA
ABJ09110	A/Canterbury/75/2000 2000/09/14 NA
AAY88201	A/Charlottesville/10/99 1999// NA
AAY88204	A/Charlottesville/49/99 1999// NA
ABQ53702	A/Dakar/5/1997 1997// NA
ABQ53703	A/Delaware/1/1997 1997// NA
ABU92840	A/Denmark/201/2000 2000// NA
ABU92841	A/Denmark/202/2000 2000// NA
ABU92842	A/Denmark/203/2000 2000// NA
ABQ53698	A/Denmark/22511/1998 1998// NA
ABU92771	A/Denmark/38/2000 2000// NA
CAD29985	A/Denmark/41/2000 2000// NA
CAD29960	A/Denmark/511/1998 1998// NA
ABQ53727	A/Eng/23/1996 1996// NA
AAO46488	A/England/42/1972 1972// NA
AAO46476	A/England/878/1969 1969// NA
CAD29993	A/Finland/620/99 1999// NA
AAO46470	A/Georgia/122/68 1968// NA
AAG49325	A/Greece/106/98 1998// NA
AAG49326	A/Greece/109/99 1999// NA
AAG49327	A/Greece/132/99 1999// NA
AAG49334	A/Greece/18/98 1998// NA
ABC67568	A/Guandong/243/1972 1972// NA
ABQ53709	A/Guangdong/57/1998 1998// NA
ACF41738	A/Hong Kong/1-1-MA-12/1968 1968// NA
ACF22213	A/Hong Kong/1-1/1968 1968// NA
ACF41782	A/Hong Kong/1-11-MA21-1/1968 1968// NA
ACF41815	A/Hong Kong/1-12-MA21-1/1968 1968// NA
ACU79907	A/Hong Kong/1-6-MA21-1/1968 1968// NA
ACF54447	A/Hong Kong/1-8-MA21-1/1968 1968// NA
ACF54458	A/Hong Kong/1-8-MA21-3/1968 1968// NA
ACF41749	A/Hong Kong/1-9-MA21-1/1968 1968// NA
ACF41760	A/Hong Kong/1-9-MA21-2/1968 1968// NA
ACF41771	A/Hong Kong/1-9-MA21-3/1968 1968// NA
AAK51726	A/Hong Kong/1/1968 1968// NA
ACU79874	A/Hong Kong/1/1968 1968// NA
ABB46406	A/Hong Kong/1/1982 1982// NA
ABB04341	A/Hong Kong/11/1973 1973// NA
AAK63827	A/Hong Kong/1143/99 1999// NA
AAK63828	A/Hong Kong/1143/99 1999// NA
AAK63829	A/Hong Kong/1144/99 1999// NA
AAK70429	A/Hong Kong/1179/99 1999// NA
AAK70431	A/Hong Kong/1180/99 1999// NA
AAK70432	A/Hong Kong/1180/99 1999// NA
ABB04297	A/Hong Kong/14/1974 1974// NA
ABB04909	A/Hong Kong/14/1992 1992// NA
CAC40040	A/Hong Kong/1774/99 1999// NA
CAD29961	A/Hong Kong/1789/2000 2000// NA
ABB04319	A/Hong Kong/2/1988 1988// NA
ABB04330	A/Hong Kong/24/1985 1985// NA
ABB04920	A/Hong Kong/26/1983 1983// NA
ABB80037	A/Hong Kong/3/1969 1969// NA
ABD60793	A/Hong Kong/33/1973 1973// NA
ABB79802	A/Hong Kong/4/1984 1984// NA
ABB04931	A/Hong Kong/43/1975 1975// NA
ABB46550	A/Hong Kong/45/1980 1980// NA
ABB04286	A/Hong Kong/46/1980 1980// NA
ABC40622	A/Hong Kong/49/1974 1974// NA
ABB80026	A/Hong Kong/50/1972 1972// NA
ABQ97206	A/Hong Kong/68 1968// NA
ABB04953	A/Hong Kong/7/1984 1984// NA
ACF36461	A/Hong Kong/CUHK10100/1999 1999/01/07 NA
ACF36462	A/Hong Kong/CUHK10132/1999 1999/01/08 NA
ACF36463	A/Hong Kong/CUHK10133/1999 1999/01/08 NA
ACF36464	A/Hong Kong/CUHK10151/1999 1999/01/09 NA
ACF36469	A/Hong Kong/CUHK10537/1998 1998/01/12 NA
ACF36470	A/Hong Kong/CUHK10554/1998 1998/01/13 NA
ACF36472	A/Hong Kong/CUHK10632/1998 1998/01/14 NA
ACF36473	A/Hong Kong/CUHK10660/1998 1998/01/16 NA
ACF36474	A/Hong Kong/CUHK10756/1998 1998/01/20 NA
ACF36475	A/Hong Kong/CUHK10954/1998 1998/01/28 NA
ACF36477	A/Hong Kong/CUHK10960/1998 1998/01/29 NA
ACF36478	A/Hong Kong/CUHK11163/1999 1999/02/09 NA
ACF36485	A/Hong Kong/CUHK12160/1997 1997/05/10 NA
ACF36491	A/Hong Kong/CUHK12563/1997 1997/06/02 NA
ACF36493	A/Hong Kong/CUHK12572/1999 1999/04/02 NA
ACF36494	A/Hong Kong/CUHK12580/1999 1999/04/04 NA
ACF36496	A/Hong Kong/CUHK12794/1997 1997/06/11 NA
ACF36497	A/Hong Kong/CUHK12897/1999 1999/04/14 NA
ACF36512	A/Hong Kong/CUHK13763/1999 1999/05/15 NA
ACF36513	A/Hong Kong/CUHK14627/1999 1999/06/11 NA
ACF36514	A/Hong Kong/CUHK14672/1999 1999/06/13 NA
ACF36517	A/Hong Kong/CUHK16614/1998 1998/07/13 NA
ACF36518	A/Hong Kong/CUHK17464/1998 1998/08/06 NA
ACF36519	A/Hong Kong/CUHK17603/1998 1998/08/12 NA
ACF36520	A/Hong Kong/CUHK17643/1998 1998/08/14 NA
ACF36521	A/Hong Kong/CUHK17697/1998 1998/08/16 NA
ACF36523	A/Hong Kong/CUHK17707/1998 1998/08/18 NA
ACF36525	A/Hong Kong/CUHK18036/1998 1998/08/31 NA
ACF36526	A/Hong Kong/CUHK18194/1998 1998/09/04 NA
ACF36527	A/Hong Kong/CUHK18218/1998 1998/09/05 NA
ACF36529	A/Hong Kong/CUHK18351/1998 1998/09/10 NA
ACF36530	A/Hong Kong/CUHK18358/1998 1998/09/10 NA
ACF36531	A/Hong Kong/CUHK18610/1998 1998/09/21 NA
ACF36533	A/Hong Kong/CUHK19579/1998 1998/11/06 NA
ACF36536	A/Hong Kong/CUHK20173/2000 2000/01/07 NA
ACF36538	A/Hong Kong/CUHK20200/2000 2000/01/07 NA
ACF36539	A/Hong Kong/CUHK20213/1997 1997/07/03 NA
ACF36540	A/Hong Kong/CUHK20217/1997 1997/07/03 NA
ACF36541	A/Hong Kong/CUHK20236/1997 1997/07/03 NA
ACF36542	A/Hong Kong/CUHK20292/2000 2000/01/11 NA
ACF36545	A/Hong Kong/CUHK20320/1997 1997/07/07 NA
ACF36546	A/Hong Kong/CUHK20523/1997 1997/07/21 NA
ACF36548	A/Hong Kong/CUHK20992/1997 1997/08/13 NA
ACF36554	A/Hong Kong/CUHK21250/2000 2000/02/09 NA
ACF36566	A/Hong Kong/CUHK22013/1997 1997/08/14 NA
ACF36567	A/Hong Kong/CUHK22048/1997 1997/08/19 NA
ACF36568	A/Hong Kong/CUHK22072/2000 2000/03/01 NA
ACF36569	A/Hong Kong/CUHK22078/2000 2000/03/02 NA
ACF36570	A/Hong Kong/CUHK22087/2000 2000/03/02 NA
ACF36572	A/Hong Kong/CUHK22163/2000 2000/03/05 NA
ACF36598	A/Hong Kong/CUHK26846/2000 2000/07/25 NA
ACF36600	A/Hong Kong/CUHK26969/2000 2000/07/29 NA
ACF36601	A/Hong Kong/CUHK26980/2000 2000/07/30 NA
ACF36602	A/Hong Kong/CUHK27157/2000 2000/08/05 NA
ACF36603	A/Hong Kong/CUHK27183/2000 2000/08/06 NA
ACF36604	A/Hong Kong/CUHK27348/2000 2000/08/11 NA
ACF36605	A/Hong Kong/CUHK27374/2000 2000/08/12 NA
ACF36606	A/Hong Kong/CUHK28038/2000 2000/09/03 NA
ACF36608	A/Hong Kong/CUHK28044/2000 2000/09/04 NA
ACF36616	A/Hong Kong/CUHK31448/1999 1999/08/04 NA
ACF36617	A/Hong Kong/CUHK31490/1999 1999/08/06 NA
ACF36618	A/Hong Kong/CUHK31510/1999 1999/08/07 NA
ACF36619	A/Hong Kong/CUHK32796/1999 1999/09/20 NA
ACF36629	A/Hong Kong/CUHK33829/1999 1999/10/27 NA
ACF36633	A/Hong Kong/CUHK33915/1999 1999/10/30 NA
ACF36647	A/Hong Kong/CUHK41114/1997 1997/12/23 NA
ACF36648	A/Hong Kong/CUHK41222/1997 1997/12/25 NA
ACF36649	A/Hong Kong/CUHK41459/1997 1997/12/28 NA
ACF36651	A/Hong Kong/CUHK41507/1997 1997/12/29 NA
ACF36652	A/Hong Kong/CUHK41757/1997 1997/12/30 NA
ACF36654	A/Hong Kong/CUHK4245/1997 1997/03/14 NA
ACF36658	A/Hong Kong/CUHK4391/1997 1997/03/22 NA
ACF36661	A/Hong Kong/CUHK4542/1997 1997/04/02 NA
ACF36663	A/Hong Kong/CUHK4803/1997 1997/04/17 NA
ACF36668	A/Hong Kong/CUHK50552/1998 1998/12/21 NA
ACF36671	A/Hong Kong/CUHK50722/1998 1998/12/30 NA
AAO46486	A/Hungary/2/1971 1971// NA
ABQ53718	A/Inverness/580868097/1997 1997// NA
CAD29992	A/Ireland/10586/99 1999// NA
ABQ53710	A/Japan/1268/1998 1998// NA
CAD29974	A/Johannesburg/33/1994 1994// NA
BAD16645	A/Kumamoto/55/76 1976// NA
ABF21327	A/Leningrad/360/1986 1986// NA
CAD29984	A/Lyon/1242/2000 2000// NA
CAC87416	A/Lyon/2573/1998 1998// NA
AAO46468	A/Malaysia/221/68 1968// NA
ABR20817	A/Mecklenburg-Vorpommern/9/99 1999// NA
BAC77664	A/Memphis/1/1971 1971// NA
ABB96377	A/Memphis/1/1977 1977// NA
ABA43339	A/Memphis/1/1990 1990// NA
ABB96355	A/Memphis/101/1974 1974// NA
BAD16643	A/Memphis/102/1972 1972// NA
ABC84545	A/Memphis/103/1972 1972// NA
ABC97377	A/Memphis/105/1972 1972// NA
ABD61760	A/Memphis/105/1976 1976// NA
ABD16743	A/Memphis/108/1976 1976// NA
ABB96333	A/Memphis/12/1978 1978// NA
ABG37211	A/Memphis/12/1985 1985// NA
ABB96512	A/Memphis/13/1988 1988// NA
ABB96344	A/Memphis/18/1978 1978// NA
ABB96322	A/Memphis/2/1978 1978// NA
