# Supplementary material for: CISAPS: Complex Informational Spectrum for the Analysis of Protein Sequences
Source: Adv Bioinformatics. 2015 Jan 6;2015:909765. doi: 10.1155/2015/909765 (PMC4302972; doi:10.1155/2015/909765)
Supplement: Supplementary file 1 — Supplement 1 provides detailed information about the 611 unique Amino Acid Indices used by the CISAPS server to encode protein sequences to numerical sequences. These Amino Acid Indices represent different biochemical properties of the proteins and are made available at . Supplement 2 provides the protein sequences of influenza Neuraminidase gene used as the case study presented in the paper. Eight different groups of the proteins are included as follows: (i) 27 NA proteins for H1N1 (1933–1946) (ii) 12 NA proteins for H1N1 (1947–1957) (iii) 48 NA proteins for H1N1 (1979–1989) (iv) 200 NA Proteins for H1N1 (2009) (v) 76 NA Proteins for H2N2 (1957–1968) (vi) 200 NA Proteins for H3N2 (1968–2000) (vii) 27 NA Proteins for H1N2 (2001–2004) (viii) 70 NA Proteins for H5N1 (2005–2009). Supplement 3 provides the results produced by CISAPS Server as an outcome of the analysis of the protein sequences included in Supplement 2. The results include reports generated for absolute, real, and imaginary informational spectrum characteristic frequency peaks. [file 909765.f1.zip › Supplement 3 - Reports for the Case Study/H1N1/H1N1 1933/processeddata/Absolute_Summary.txt]

Characteristic Frequency Peak (CFP): 0.4844 appears 15
Characteristic Frequency Peak (CFP): 0.1423 appears 17
Characteristic Frequency Peak (CFP): 0.1208 appears 15
Characteristic Frequency Peak (CFP): 0.1089 appears 1
Characteristic Frequency Peak (CFP): 0.2778 appears 6
Characteristic Frequency Peak (CFP): 0.1082 appears 10
Characteristic Frequency Peak (CFP): 0.1211 appears 4
Characteristic Frequency Peak (CFP): 0.1428 appears 9
Characteristic Frequency Peak (CFP): 0.1418 appears 16
Characteristic Frequency Peak (CFP): 0.1274 appears 16
Characteristic Frequency Peak (CFP): 0.1536 appears 2
Characteristic Frequency Peak (CFP): 0.4602 appears 1
Characteristic Frequency Peak (CFP): 0.1421 appears 19
Characteristic Frequency Peak (CFP): 0.2366 appears 12
Characteristic Frequency Peak (CFP): 0.4468 appears 2
Characteristic Frequency Peak (CFP): 0.4646 appears 2
Characteristic Frequency Peak (CFP): 0.0779 appears 4
Characteristic Frequency Peak (CFP): 0.4238 appears 1
Characteristic Frequency Peak (CFP): 0.4038 appears 2
Characteristic Frequency Peak (CFP): 0.4172 appears 2
Characteristic Frequency Peak (CFP): 0.3523 appears 1
Characteristic Frequency Peak (CFP): 0.1086 appears 5
Characteristic Frequency Peak (CFP): 0.1265 appears 1
Characteristic Frequency Peak (CFP): 0.4036 appears 1
Characteristic Frequency Peak (CFP): 0.0586 appears 2
Characteristic Frequency Peak (CFP): 0.3484 appears 1
Characteristic Frequency Peak (CFP): 0.0564 appears 1
Characteristic Frequency Peak (CFP): 0.0828 appears 6
Characteristic Frequency Peak (CFP): 0.3699 appears 2
Characteristic Frequency Peak (CFP): 0.0588 appears 5
Characteristic Frequency Peak (CFP): 0.4836 appears 4
Characteristic Frequency Peak (CFP): 0.4019 appears 10
Characteristic Frequency Peak (CFP): 0.2783 appears 2
Characteristic Frequency Peak (CFP): 0.1084 appears 6
Characteristic Frequency Peak (CFP): 0.3777 appears 5
Characteristic Frequency Peak (CFP): 0.2363 appears 5
Characteristic Frequency Peak (CFP): 0.062 appears 1
Characteristic Frequency Peak (CFP): 0.0376 appears 5
Characteristic Frequency Peak (CFP): 0.2356 appears 2
Characteristic Frequency Peak (CFP): 0.0781 appears 1
Characteristic Frequency Peak (CFP): 0.0649 appears 1
Characteristic Frequency Peak (CFP): 0.324 appears 1
Characteristic Frequency Peak (CFP): 0.1091 appears 1
Characteristic Frequency Peak (CFP): 0.0378 appears 9
Characteristic Frequency Peak (CFP): 0.0825 appears 2
Characteristic Frequency Peak (CFP): 0.1079 appears 11
Characteristic Frequency Peak (CFP): 0.2368 appears 2
Characteristic Frequency Peak (CFP): 0.1277 appears 5
Characteristic Frequency Peak (CFP): 0.0774 appears 3
Characteristic Frequency Peak (CFP): 0.0386 appears 1
Characteristic Frequency Peak (CFP): 0.0823 appears 10
Characteristic Frequency Peak (CFP): 0.4841 appears 8
Characteristic Frequency Peak (CFP): 0.4407 appears 2
Characteristic Frequency Peak (CFP): 0.0381 appears 3
Characteristic Frequency Peak (CFP): 0.0283 appears 1
Characteristic Frequency Peak (CFP): 0.4839 appears 12
Characteristic Frequency Peak (CFP): 0.4888 appears 2
Characteristic Frequency Peak (CFP): 0.2971 appears 1
Characteristic Frequency Peak (CFP): 0.23 appears 1
Characteristic Frequency Peak (CFP): 0.1426 appears 6
Characteristic Frequency Peak (CFP): 0.4175 appears 3
Characteristic Frequency Peak (CFP): 0.2373 appears 1
Characteristic Frequency Peak (CFP): 0.082 appears 5
Characteristic Frequency Peak (CFP): 0.4612 appears 1
Characteristic Frequency Peak (CFP): 0.4016 appears 4
Characteristic Frequency Peak (CFP): 0.4026 appears 2
Characteristic Frequency Peak (CFP): 0.0276 appears 1
Characteristic Frequency Peak (CFP): 0.1272 appears 9
Characteristic Frequency Peak (CFP): 0.2358 appears 1
Characteristic Frequency Peak (CFP): 0.3584 appears 1
Characteristic Frequency Peak (CFP): 0.0278 appears 2
Characteristic Frequency Peak (CFP): 0.4529 appears 1
Characteristic Frequency Peak (CFP): 0.2732 appears 1
Characteristic Frequency Peak (CFP): 0.1074 appears 3
Characteristic Frequency Peak (CFP): 0.3774 appears 5
Characteristic Frequency Peak (CFP): 0.0776 appears 1
Characteristic Frequency Peak (CFP): 0.3782 appears 12
Characteristic Frequency Peak (CFP): 0.4607 appears 1
Characteristic Frequency Peak (CFP): 0.1416 appears 2
Characteristic Frequency Peak (CFP): 0.1431 appears 3
Characteristic Frequency Peak (CFP): 0.374 appears 1
Characteristic Frequency Peak (CFP): 0.2361 appears 5
Characteristic Frequency Peak (CFP): 0.3577 appears 2
Characteristic Frequency Peak (CFP): 0.3835 appears 2
Characteristic Frequency Peak (CFP): 0.4021 appears 11
Characteristic Frequency Peak (CFP): 0.4031 appears 1
Characteristic Frequency Peak (CFP): 0.0388 appears 1
Characteristic Frequency Peak (CFP): 0.2776 appears 9
Characteristic Frequency Peak (CFP): 0.2688 appears 1
Characteristic Frequency Peak (CFP): 0.1946 appears 1
Characteristic Frequency Peak (CFP): 0.0591 appears 2
Characteristic Frequency Peak (CFP): 0.4033 appears 1
Characteristic Frequency Peak (CFP): 0.1077 appears 2
Characteristic Frequency Peak (CFP): 0.3779 appears 3
Characteristic Frequency Peak (CFP): 0.2786 appears 1
Characteristic Frequency Peak (CFP): 0.127 appears 3
Characteristic Frequency Peak (CFP): 0.4487 appears 1
Characteristic Frequency Peak (CFP): 0.2371 appears 1
Characteristic Frequency Peak (CFP): 0.3574 appears 1
Characteristic Frequency Peak (CFP): 0.353 appears 1
Characteristic Frequency Peak (CFP): 0.1279 appears 1
Characteristic Frequency Peak (CFP): 0.2781 appears 10
Characteristic Frequency Peak (CFP): 0.0391 appears 2
Characteristic Frequency Peak (CFP): 0.2061 appears 2
Characteristic Frequency Peak (CFP): 0.3701 appears 4
Characteristic Frequency Peak (CFP): 0.2981 appears 2
Characteristic Frequency Peak (CFP): 0.4648 appears 2
Characteristic Frequency Peak (CFP): 0.3398 appears 1
Characteristic Frequency Peak (CFP): 0.4167 appears 1
Characteristic Frequency Peak (CFP): 0.2673 appears 3
Characteristic Frequency Peak (CFP): 0.1699 appears 2
Characteristic Frequency Peak (CFP): 0.2773 appears 1
Characteristic Frequency Peak (CFP): 0.0198 appears 2
Characteristic Frequency Peak (CFP): 0.2742 appears 1
Characteristic Frequency Peak (CFP): 0.0647 appears 1
Characteristic Frequency Peak (CFP): 0.2751 appears 1
Characteristic Frequency Peak (CFP): 0.2234 appears 1
Characteristic Frequency Peak (CFP): 0.0784 appears 1
Characteristic Frequency Peak (CFP): 0.2654 appears 1
Characteristic Frequency Peak (CFP): 0.0833 appears 1
Characteristic Frequency Peak (CFP): 0.0762 appears 1
Characteristic Frequency Peak (CFP): 0.3579 appears 2
Characteristic Frequency Peak (CFP): 0.1414 appears 1
Characteristic Frequency Peak (CFP): 0.085 appears 1
Characteristic Frequency Peak (CFP): 0.3696 appears 3
Characteristic Frequency Peak (CFP): 0.377 appears 1
Characteristic Frequency Peak (CFP): 0.0229 appears 1
Characteristic Frequency Peak (CFP): 0.0251 appears 1
Characteristic Frequency Peak (CFP): 0.3325 appears 1
Characteristic Frequency Peak (CFP): 0.3882 appears 1
Characteristic Frequency Peak (CFP): 0.3333 appears 1
Characteristic Frequency Peak (CFP): 0.0234 appears 4
Characteristic Frequency Peak (CFP): 0.0237 appears 7
Characteristic Frequency Peak (CFP): 0.0601 appears 1
Characteristic Frequency Peak (CFP): 0.0244 appears 1
Characteristic Frequency Peak (CFP): 0.489 appears 6
Characteristic Frequency Peak (CFP): 0.4346 appears 2
Characteristic Frequency Peak (CFP): 0.0208 appears 1
Characteristic Frequency Peak (CFP): 0.4277 appears 1
Characteristic Frequency Peak (CFP): 0.4353 appears 1
Characteristic Frequency Peak (CFP): 0.0596 appears 1
Characteristic Frequency Peak (CFP): 0.0862 appears 1
Characteristic Frequency Peak (CFP): 0.2649 appears 1
Characteristic Frequency Peak (CFP): 0.0232 appears 1
Characteristic Frequency Peak (CFP): 0.4644 appears 1
Characteristic Frequency Peak (CFP): 0.2393 appears 1
Characteristic Frequency Peak (CFP): 0.332 appears 1
Characteristic Frequency Peak (CFP): 0.4023 appears 3
Characteristic Frequency Peak (CFP): 0.3496 appears 2
Characteristic Frequency Peak (CFP): 0.0474 appears 1
Characteristic Frequency Peak (CFP): 0.0225 appears 1
Characteristic Frequency Peak (CFP): 0.4282 appears 1
Characteristic Frequency Peak (CFP): 0.1433 appears 1
Characteristic Frequency Peak (CFP): 0.4011 appears 1
Characteristic Frequency Peak (CFP): 0.4014 appears 3
Characteristic Frequency Peak (CFP): 0.2024 appears 1
Characteristic Frequency Peak (CFP): 0.4797 appears 1
Characteristic Frequency Peak (CFP): 0.4792 appears 1
Characteristic Frequency Peak (CFP): 0.3743 appears 1
Characteristic Frequency Peak (CFP): 0.0581 appears 1
Characteristic Frequency Peak (CFP): 0.4248 appears 1
Characteristic Frequency Peak (CFP): 0.022 appears 1
Characteristic Frequency Peak (CFP): 0.4028 appears 2
Characteristic Frequency Peak (CFP): 0.0818 appears 1
Characteristic Frequency Peak (CFP): 0.1206 appears 6
Characteristic Frequency Peak (CFP): 0.4714 appears 1
Characteristic Frequency Peak (CFP): 0.0625 appears 1
Characteristic Frequency Peak (CFP): 0.2021 appears 2
Characteristic Frequency Peak (CFP): 0.4895 appears 2
Characteristic Frequency Peak (CFP): 0.0715 appears 1
Characteristic Frequency Peak (CFP): 0.4653 appears 1
Characteristic Frequency Peak (CFP): 0.3513 appears 1
Characteristic Frequency Peak (CFP): 0.1951 appears 1
Characteristic Frequency Peak (CFP): 0.4419 appears 1
Characteristic Frequency Peak (CFP): 0.0696 appears 1
Characteristic Frequency Peak (CFP): 0.3711 appears 1
Characteristic Frequency Peak (CFP): 0.176 appears 2
Characteristic Frequency Peak (CFP): 0.2959 appears 1
Characteristic Frequency Peak (CFP): 0.4299 appears 1
Characteristic Frequency Peak (CFP): 0.2769 appears 1
Characteristic Frequency Peak (CFP): 0.1841 appears 1
Characteristic Frequency Peak (CFP): 0.0212 appears 1
Characteristic Frequency Peak (CFP): 0.3823 appears 1
Characteristic Frequency Peak (CFP): 0.2346 appears 2
Characteristic Frequency Peak (CFP): 0.417 appears 1
Characteristic Frequency Peak (CFP): 0.2646 appears 1
Characteristic Frequency Peak (CFP): 0.3765 appears 2
Characteristic Frequency Peak (CFP): 0.0281 appears 2
Characteristic Frequency Peak (CFP): 0.4883 appears 1
Characteristic Frequency Peak (CFP): 0.0383 appears 3
Characteristic Frequency Peak (CFP): 0.2375 appears 1
Characteristic Frequency Peak (CFP): 0.0371 appears 1
Characteristic Frequency Peak (CFP): 0.0193 appears 1
Characteristic Frequency Peak (CFP): 0.4226 appears 1
Characteristic Frequency Peak (CFP): 0.4343 appears 1
Characteristic Frequency Peak (CFP): 0.0593 appears 1
Characteristic Frequency Peak (CFP): 0.4351 appears 1
Characteristic Frequency Peak (CFP): 0.0815 appears 1
Characteristic Frequency Peak (CFP): 0.0183 appears 1
Characteristic Frequency Peak (CFP): 0.3792 appears 1
Characteristic Frequency Peak (CFP): 0.429 appears 1
Characteristic Frequency Peak (CFP): 0.4465 appears 2
Characteristic Frequency Peak (CFP): 0.4651 appears 1
Characteristic Frequency Peak (CFP): 0.0771 appears 1
Characteristic Frequency Peak (CFP): 0.0835 appears 1
Characteristic Frequency Peak (CFP): 0.2761 appears 2
Characteristic Frequency Peak (CFP): 0.4854 appears 1
Characteristic Frequency Peak (CFP): 0.4849 appears 1
Characteristic Frequency Peak (CFP): 0.2678 appears 1
Characteristic Frequency Peak (CFP): 0.0205 appears 1
Characteristic Frequency Peak (CFP): 0.2754 appears 1
Characteristic Frequency Peak (CFP): 0.4597 appears 1
Characteristic Frequency Peak (CFP): 0.4592 appears 1
Characteristic Frequency Peak (CFP): 0.46 appears 2
Characteristic Frequency Peak (CFP): 0.4583 appears 1
Characteristic Frequency Peak (CFP): 0.3784 appears 1
Characteristic Frequency Peak (CFP): 0.3831 appears 1
Characteristic Frequency Peak (CFP): 0.3582 appears 1
Characteristic Frequency Peak (CFP): 0.4604 appears 1
Characteristic Frequency Peak (CFP): 0.0769 appears 1
Characteristic Frequency Peak (CFP): 0.2051 appears 2
Characteristic Frequency Peak (CFP): 0.3828 appears 1
Characteristic Frequency Peak (CFP): 0.1897 appears 1
Characteristic Frequency Peak (CFP): 0.4043 appears 1
Characteristic Frequency Peak (CFP): 0.4834 appears 1
Characteristic Frequency Peak (CFP): 0.4009 appears 1
Characteristic Frequency Peak (CFP): 0.2771 appears 1
Characteristic Frequency Peak (CFP): 0.0623 appears 1
Characteristic Frequency Peak (CFP): 0.0374 appears 1
Characteristic Frequency Peak (CFP): 0.0396 appears 1
Characteristic Frequency Peak (CFP): 0.1753 appears 1
Characteristic Frequency Peak (CFP): 0.4414 appears 1
Characteristic Frequency Peak (CFP): 0.4409 appears 2
Characteristic Frequency Peak (CFP): 0.0576 appears 1
Characteristic Frequency Peak (CFP): 0.3213 appears 1
Characteristic Frequency Peak (CFP): 0.3772 appears 1
