# Supplementary material for: CISAPS: Complex Informational Spectrum for the Analysis of Protein Sequences
Source: Adv Bioinformatics. 2015 Jan 6;2015:909765. doi: 10.1155/2015/909765 (PMC4302972; doi:10.1155/2015/909765)
Supplement: Supplementary file 1 — Supplement 1 provides detailed information about the 611 unique Amino Acid Indices used by the CISAPS server to encode protein sequences to numerical sequences. These Amino Acid Indices represent different biochemical properties of the proteins and are made available at . Supplement 2 provides the protein sequences of influenza Neuraminidase gene used as the case study presented in the paper. Eight different groups of the proteins are included as follows: (i) 27 NA proteins for H1N1 (1933–1946) (ii) 12 NA proteins for H1N1 (1947–1957) (iii) 48 NA proteins for H1N1 (1979–1989) (iv) 200 NA Proteins for H1N1 (2009) (v) 76 NA Proteins for H2N2 (1957–1968) (vi) 200 NA Proteins for H3N2 (1968–2000) (vii) 27 NA Proteins for H1N2 (2001–2004) (viii) 70 NA Proteins for H5N1 (2005–2009). Supplement 3 provides the results produced by CISAPS Server as an outcome of the analysis of the protein sequences included in Supplement 2. The results include reports generated for absolute, real, and imaginary informational spectrum characteristic frequency peaks. [file 909765.f1.zip › Supplement 3 - Reports for the Case Study/H1N1/H1N1 1933/processeddata/Imaginary_Summary.txt]

Characteristic Frequency Peak (CFP): 0.4841 appears 3
Characteristic Frequency Peak (CFP): 0.4358 appears 7
Characteristic Frequency Peak (CFP): 0.4426 appears 2
Characteristic Frequency Peak (CFP): 0.0618 appears 5
Characteristic Frequency Peak (CFP): 0.4653 appears 6
Characteristic Frequency Peak (CFP): 0.1279 appears 27
Characteristic Frequency Peak (CFP): 0.1079 appears 19
Characteristic Frequency Peak (CFP): 0.4409 appears 13
Characteristic Frequency Peak (CFP): 0.0596 appears 25
Characteristic Frequency Peak (CFP): 0.4009 appears 26
Characteristic Frequency Peak (CFP): 0.1531 appears 1
Characteristic Frequency Peak (CFP): 0.3779 appears 24
Characteristic Frequency Peak (CFP): 0.4656 appears 7
Characteristic Frequency Peak (CFP): 0.4849 appears 8
Characteristic Frequency Peak (CFP): 0.4639 appears 1
Characteristic Frequency Peak (CFP): 0.0237 appears 3
Characteristic Frequency Peak (CFP): 0.0378 appears 12
Characteristic Frequency Peak (CFP): 0.0593 appears 11
Characteristic Frequency Peak (CFP): 0.4731 appears 2
Characteristic Frequency Peak (CFP): 0.4338 appears 7
Characteristic Frequency Peak (CFP): 0.1257 appears 3
Characteristic Frequency Peak (CFP): 0.4028 appears 8
Characteristic Frequency Peak (CFP): 0.0591 appears 1
Characteristic Frequency Peak (CFP): 0.3479 appears 1
Characteristic Frequency Peak (CFP): 0.0569 appears 8
Characteristic Frequency Peak (CFP): 0.0837 appears 1
Characteristic Frequency Peak (CFP): 0.3699 appears 5
Characteristic Frequency Peak (CFP): 0.0571 appears 5
Characteristic Frequency Peak (CFP): 0.2773 appears 9
Characteristic Frequency Peak (CFP): 0.062 appears 2
Characteristic Frequency Peak (CFP): 0.2356 appears 3
Characteristic Frequency Peak (CFP): 0.0786 appears 1
Characteristic Frequency Peak (CFP): 0.3782 appears 20
Characteristic Frequency Peak (CFP): 0.4897 appears 3
Characteristic Frequency Peak (CFP): 0.0598 appears 7
Characteristic Frequency Peak (CFP): 0.1282 appears 38
Characteristic Frequency Peak (CFP): 0.0642 appears 5
Characteristic Frequency Peak (CFP): 0.1082 appears 4
Characteristic Frequency Peak (CFP): 0.0396 appears 3
Characteristic Frequency Peak (CFP): 0.3411 appears 4
Characteristic Frequency Peak (CFP): 0.4404 appears 2
Characteristic Frequency Peak (CFP): 0.0376 appears 28
Characteristic Frequency Peak (CFP): 0.4412 appears 6
Characteristic Frequency Peak (CFP): 0.0283 appears 4
Characteristic Frequency Peak (CFP): 0.4634 appears 1
Characteristic Frequency Peak (CFP): 0.2302 appears 1
Characteristic Frequency Peak (CFP): 0.0723 appears 1
Characteristic Frequency Peak (CFP): 0.3391 appears 1
Characteristic Frequency Peak (CFP): 0.0234 appears 16
Characteristic Frequency Peak (CFP): 0.0259 appears 5
Characteristic Frequency Peak (CFP): 0.0818 appears 9
Characteristic Frequency Peak (CFP): 0.4614 appears 2
Characteristic Frequency Peak (CFP): 0.4006 appears 6
Characteristic Frequency Peak (CFP): 0.4031 appears 13
Characteristic Frequency Peak (CFP): 0.0281 appears 2
Characteristic Frequency Peak (CFP): 0.3689 appears 1
Characteristic Frequency Peak (CFP): 0.4258 appears 1
Characteristic Frequency Peak (CFP): 0.1201 appears 2
Characteristic Frequency Peak (CFP): 0.374 appears 3
Characteristic Frequency Peak (CFP): 0.125 appears 1
Characteristic Frequency Peak (CFP): 0.1255 appears 2
Characteristic Frequency Peak (CFP): 0.4692 appears 1
Characteristic Frequency Peak (CFP): 0.2751 appears 1
Characteristic Frequency Peak (CFP): 0.4893 appears 9
Characteristic Frequency Peak (CFP): 0.1277 appears 2
Characteristic Frequency Peak (CFP): 0.1936 appears 1
Characteristic Frequency Peak (CFP): 0.3701 appears 14
Characteristic Frequency Peak (CFP): 0.4182 appears 1
Characteristic Frequency Peak (CFP): 0.4895 appears 7
Characteristic Frequency Peak (CFP): 0.2776 appears 2
Characteristic Frequency Peak (CFP): 0.2375 appears 2
Characteristic Frequency Peak (CFP): 0.3577 appears 1
Characteristic Frequency Peak (CFP): 0.3738 appears 3
Characteristic Frequency Peak (CFP): 0.0393 appears 6
Characteristic Frequency Peak (CFP): 0.3408 appears 2
Characteristic Frequency Peak (CFP): 0.4651 appears 2
Characteristic Frequency Peak (CFP): 0.2671 appears 1
Characteristic Frequency Peak (CFP): 0.1646 appears 1
Characteristic Frequency Peak (CFP): 0.126 appears 2
Characteristic Frequency Peak (CFP): 0.4839 appears 1
Characteristic Frequency Peak (CFP): 0.064 appears 1
Characteristic Frequency Peak (CFP): 0.4431 appears 1
Characteristic Frequency Peak (CFP): 0.4265 appears 1
Characteristic Frequency Peak (CFP): 0.0203 appears 1
Characteristic Frequency Peak (CFP): 0.0381 appears 1
Characteristic Frequency Peak (CFP): 0.0835 appears 1
Characteristic Frequency Peak (CFP): 0.4333 appears 1
Characteristic Frequency Peak (CFP): 0.1418 appears 3
Characteristic Frequency Peak (CFP): 0.4033 appears 5
Characteristic Frequency Peak (CFP): 0.3762 appears 3
Characteristic Frequency Peak (CFP): 0.3047 appears 1
Characteristic Frequency Peak (CFP): 0.3337 appears 1
Characteristic Frequency Peak (CFP): 0.0205 appears 1
Characteristic Frequency Peak (CFP): 0.4355 appears 3
Characteristic Frequency Peak (CFP): 0.3743 appears 2
Characteristic Frequency Peak (CFP): 0.4336 appears 2
Characteristic Frequency Peak (CFP): 0.4636 appears 1
Characteristic Frequency Peak (CFP): 0.4011 appears 1
Characteristic Frequency Peak (CFP): 0.24 appears 1
Characteristic Frequency Peak (CFP): 0.3315 appears 1
Characteristic Frequency Peak (CFP): 0.4407 appears 1
Characteristic Frequency Peak (CFP): 0.4648 appears 1
Characteristic Frequency Peak (CFP): 0.4414 appears 2
Characteristic Frequency Peak (CFP): 0.0815 appears 2
Characteristic Frequency Peak (CFP): 0.4646 appears 2
Characteristic Frequency Peak (CFP): 0.1638 appears 1
Characteristic Frequency Peak (CFP): 0.1204 appears 4
Characteristic Frequency Peak (CFP): 0.4727 appears 1
Characteristic Frequency Peak (CFP): 0.1621 appears 1
Characteristic Frequency Peak (CFP): 0.1533 appears 1
Characteristic Frequency Peak (CFP): 0.0576 appears 1
Characteristic Frequency Peak (CFP): 0.4263 appears 1
Characteristic Frequency Peak (CFP): 0.0615 appears 1
Characteristic Frequency Peak (CFP): 0.0215 appears 1
Characteristic Frequency Peak (CFP): 0.4724 appears 1
Characteristic Frequency Peak (CFP): 0.0623 appears 1
Characteristic Frequency Peak (CFP): 0.072 appears 1
Characteristic Frequency Peak (CFP): 0.1956 appears 1
Characteristic Frequency Peak (CFP): 0.0359 appears 1
Characteristic Frequency Peak (CFP): 0.3716 appears 1
Characteristic Frequency Peak (CFP): 0.2778 appears 1
Characteristic Frequency Peak (CFP): 0.3042 appears 1
Characteristic Frequency Peak (CFP): 0.3696 appears 1
Characteristic Frequency Peak (CFP): 0.4309 appears 1
Characteristic Frequency Peak (CFP): 0.3628 appears 1
Characteristic Frequency Peak (CFP): 0.1846 appears 2
Characteristic Frequency Peak (CFP): 0.0217 appears 1
Characteristic Frequency Peak (CFP): 0.1218 appears 1
Characteristic Frequency Peak (CFP): 0.4688 appears 2
Characteristic Frequency Peak (CFP): 0.0698 appears 1
Characteristic Frequency Peak (CFP): 0.3813 appears 1
Characteristic Frequency Peak (CFP): 0.4456 appears 1
Characteristic Frequency Peak (CFP): 0.0178 appears 1
Characteristic Frequency Peak (CFP): 0.4285 appears 1
Characteristic Frequency Peak (CFP): 0.0232 appears 1
Characteristic Frequency Peak (CFP): 0.0374 appears 2
Characteristic Frequency Peak (CFP): 0.084 appears 1
Characteristic Frequency Peak (CFP): 0.1284 appears 1
Characteristic Frequency Peak (CFP): 0.4482 appears 1
Characteristic Frequency Peak (CFP): 0.1262 appears 1
Characteristic Frequency Peak (CFP): 0.4592 appears 2
Characteristic Frequency Peak (CFP): 0.3674 appears 1
Characteristic Frequency Peak (CFP): 0.1328 appears 1
Characteristic Frequency Peak (CFP): 0.3694 appears 1
Characteristic Frequency Peak (CFP): 0.4587 appears 2
Characteristic Frequency Peak (CFP): 0.4585 appears 1
Characteristic Frequency Peak (CFP): 0.3704 appears 1
Characteristic Frequency Peak (CFP): 0.4609 appears 1
Characteristic Frequency Peak (CFP): 0.4907 appears 1
Characteristic Frequency Peak (CFP): 0.2124 appears 1
Characteristic Frequency Peak (CFP): 0.3721 appears 1
Characteristic Frequency Peak (CFP): 0.499 appears 1
Characteristic Frequency Peak (CFP): 0.4973 appears 1
Characteristic Frequency Peak (CFP): 0.0051 appears 1
Characteristic Frequency Peak (CFP): 0.4043 appears 1
Characteristic Frequency Peak (CFP): 0.0566 appears 1
Characteristic Frequency Peak (CFP): 0.105 appears 1
Characteristic Frequency Peak (CFP): 0.2046 appears 1
Characteristic Frequency Peak (CFP): 0.436 appears 1
Characteristic Frequency Peak (CFP): 0.4846 appears 1
Characteristic Frequency Peak (CFP): 0.1672 appears 1
Characteristic Frequency Peak (CFP): 0.2754 appears 1
