# Supplementary material for: CISAPS: Complex Informational Spectrum for the Analysis of Protein Sequences
Source: Adv Bioinformatics. 2015 Jan 6;2015:909765. doi: 10.1155/2015/909765 (PMC4302972; doi:10.1155/2015/909765)
Supplement: Supplementary file 1 — Supplement 1 provides detailed information about the 611 unique Amino Acid Indices used by the CISAPS server to encode protein sequences to numerical sequences. These Amino Acid Indices represent different biochemical properties of the proteins and are made available at . Supplement 2 provides the protein sequences of influenza Neuraminidase gene used as the case study presented in the paper. Eight different groups of the proteins are included as follows: (i) 27 NA proteins for H1N1 (1933–1946) (ii) 12 NA proteins for H1N1 (1947–1957) (iii) 48 NA proteins for H1N1 (1979–1989) (iv) 200 NA Proteins for H1N1 (2009) (v) 76 NA Proteins for H2N2 (1957–1968) (vi) 200 NA Proteins for H3N2 (1968–2000) (vii) 27 NA Proteins for H1N2 (2001–2004) (viii) 70 NA Proteins for H5N1 (2005–2009). Supplement 3 provides the results produced by CISAPS Server as an outcome of the analysis of the protein sequences included in Supplement 2. The results include reports generated for absolute, real, and imaginary informational spectrum characteristic frequency peaks. [file 909765.f1.zip › Supplement 3 - Reports for the Case Study/H1N1/H1N1 1933/processeddata/Real_Summary.txt]

Characteristic Frequency Peak (CFP): 0.4839 appears 7
Characteristic Frequency Peak (CFP): 0.4277 appears 6
Characteristic Frequency Peak (CFP): 0.1211 appears 14
Characteristic Frequency Peak (CFP): 0.1089 appears 2
Characteristic Frequency Peak (CFP): 0.0383 appears 12
Characteristic Frequency Peak (CFP): 0.4346 appears 17
Characteristic Frequency Peak (CFP): 0.4419 appears 14
Characteristic Frequency Peak (CFP): 0.0583 appears 23
Characteristic Frequency Peak (CFP): 0.4021 appears 30
Characteristic Frequency Peak (CFP): 0.127 appears 57
Characteristic Frequency Peak (CFP): 0.1541 appears 1
Characteristic Frequency Peak (CFP): 0.4604 appears 2
Characteristic Frequency Peak (CFP): 0.3789 appears 4
Characteristic Frequency Peak (CFP): 0.0586 appears 8
Characteristic Frequency Peak (CFP): 0.4646 appears 11
Characteristic Frequency Peak (CFP): 0.4648 appears 2
Characteristic Frequency Peak (CFP): 0.4348 appears 18
Characteristic Frequency Peak (CFP): 0.0386 appears 19
Characteristic Frequency Peak (CFP): 0.4038 appears 4
Characteristic Frequency Peak (CFP): 0.4895 appears 1
Characteristic Frequency Peak (CFP): 0.1267 appears 6
Characteristic Frequency Peak (CFP): 0.0581 appears 4
Characteristic Frequency Peak (CFP): 0.3464 appears 1
Characteristic Frequency Peak (CFP): 0.0559 appears 7
Characteristic Frequency Peak (CFP): 0.0828 appears 13
Characteristic Frequency Peak (CFP): 0.3708 appears 4
Characteristic Frequency Peak (CFP): 0.377 appears 11
Characteristic Frequency Peak (CFP): 0.061 appears 1
Characteristic Frequency Peak (CFP): 0.0369 appears 10
Characteristic Frequency Peak (CFP): 0.0774 appears 4
Characteristic Frequency Peak (CFP): 0.0652 appears 3
Characteristic Frequency Peak (CFP): 0.3772 appears 18
Characteristic Frequency Peak (CFP): 0.2366 appears 9
Characteristic Frequency Peak (CFP): 0.0608 appears 5
Characteristic Frequency Peak (CFP): 0.1069 appears 6
Characteristic Frequency Peak (CFP): 0.1067 appears 1
Characteristic Frequency Peak (CFP): 0.3398 appears 4
Characteristic Frequency Peak (CFP): 0.4414 appears 1
Characteristic Frequency Peak (CFP): 0.4019 appears 25
Characteristic Frequency Peak (CFP): 0.4421 appears 9
Characteristic Frequency Peak (CFP): 0.0293 appears 2
Characteristic Frequency Peak (CFP): 0.4644 appears 10
Characteristic Frequency Peak (CFP): 0.4399 appears 2
Characteristic Frequency Peak (CFP): 0.2292 appears 1
Characteristic Frequency Peak (CFP): 0.4705 appears 3
Characteristic Frequency Peak (CFP): 0.1426 appears 1
Characteristic Frequency Peak (CFP): 0.4041 appears 5
Characteristic Frequency Peak (CFP): 0.0247 appears 7
Characteristic Frequency Peak (CFP): 0.0654 appears 3
Characteristic Frequency Peak (CFP): 0.0271 appears 2
Characteristic Frequency Peak (CFP): 0.4468 appears 1
Characteristic Frequency Peak (CFP): 0.3679 appears 1
Characteristic Frequency Peak (CFP): 0.0273 appears 4
Characteristic Frequency Peak (CFP): 0.4246 appears 1
Characteristic Frequency Peak (CFP): 0.3728 appears 2
Characteristic Frequency Peak (CFP): 0.1272 appears 3
Characteristic Frequency Peak (CFP): 0.126 appears 1
Characteristic Frequency Peak (CFP): 0.1245 appears 1
Characteristic Frequency Peak (CFP): 0.3711 appears 6
Characteristic Frequency Peak (CFP): 0.4836 appears 2
Characteristic Frequency Peak (CFP): 0.1946 appears 2
Characteristic Frequency Peak (CFP): 0.3694 appears 4
Characteristic Frequency Peak (CFP): 0.0825 appears 2
Characteristic Frequency Peak (CFP): 0.4172 appears 1
Characteristic Frequency Peak (CFP): 0.3748 appears 3
Characteristic Frequency Peak (CFP): 0.1042 appears 1
Characteristic Frequency Peak (CFP): 0.2786 appears 4
Characteristic Frequency Peak (CFP): 0.449 appears 1
Characteristic Frequency Peak (CFP): 0.2363 appears 1
Characteristic Frequency Peak (CFP): 0.3687 appears 1
Characteristic Frequency Peak (CFP): 0.3691 appears 7
Characteristic Frequency Peak (CFP): 0.063 appears 2
Characteristic Frequency Peak (CFP): 0.3396 appears 3
Characteristic Frequency Peak (CFP): 0.3401 appears 2
Characteristic Frequency Peak (CFP): 0.3689 appears 1
Characteristic Frequency Peak (CFP): 0.2681 appears 2
Characteristic Frequency Peak (CFP): 0.0913 appears 1
Characteristic Frequency Peak (CFP): 0.4023 appears 2
Characteristic Frequency Peak (CFP): 0.3999 appears 1
Characteristic Frequency Peak (CFP): 0.0371 appears 1
Characteristic Frequency Peak (CFP): 0.1208 appears 2
Characteristic Frequency Peak (CFP): 0.2783 appears 5
Characteristic Frequency Peak (CFP): 0.2766 appears 1
Characteristic Frequency Peak (CFP): 0.0225 appears 4
Characteristic Frequency Peak (CFP): 0.3328 appears 1
Characteristic Frequency Peak (CFP): 0.3884 appears 1
Characteristic Frequency Peak (CFP): 0.0029 appears 1
Characteristic Frequency Peak (CFP): 0.0244 appears 9
Characteristic Frequency Peak (CFP): 0.0605 appears 6
Characteristic Frequency Peak (CFP): 0.4885 appears 4
Characteristic Frequency Peak (CFP): 0.1262 appears 1
Characteristic Frequency Peak (CFP): 0.1265 appears 1
Characteristic Frequency Peak (CFP): 0.4343 appears 2
Characteristic Frequency Peak (CFP): 0.373 appears 2
Characteristic Frequency Peak (CFP): 0.0366 appears 2
Characteristic Frequency Peak (CFP): 0.3325 appears 1
Characteristic Frequency Peak (CFP): 0.4417 appears 3
Characteristic Frequency Peak (CFP): 0.4639 appears 1
Characteristic Frequency Peak (CFP): 0.4636 appears 1
Characteristic Frequency Peak (CFP): 0.428 appears 1
Characteristic Frequency Peak (CFP): 0.4739 appears 1
Characteristic Frequency Peak (CFP): 0.1628 appears 1
Characteristic Frequency Peak (CFP): 0.4253 appears 1
Characteristic Frequency Peak (CFP): 0.0227 appears 1
Characteristic Frequency Peak (CFP): 0.0688 appears 1
Characteristic Frequency Peak (CFP): 0.4712 appears 1
Characteristic Frequency Peak (CFP): 0.0632 appears 2
Characteristic Frequency Peak (CFP): 0.1316 appears 1
Characteristic Frequency Peak (CFP): 0.4905 appears 1
Characteristic Frequency Peak (CFP): 0.4907 appears 3
Characteristic Frequency Peak (CFP): 0.1091 appears 2
Characteristic Frequency Peak (CFP): 0.071 appears 1
Characteristic Frequency Peak (CFP): 0.0693 appears 1
Characteristic Frequency Peak (CFP): 0.3706 appears 2
Characteristic Frequency Peak (CFP): 0.2266 appears 1
Characteristic Frequency Peak (CFP): 0.3052 appears 1
Characteristic Frequency Peak (CFP): 0.4912 appears 1
Characteristic Frequency Peak (CFP): 0.4302 appears 1
Characteristic Frequency Peak (CFP): 0.1213 appears 2
Characteristic Frequency Peak (CFP): 0.3618 appears 1
Characteristic Frequency Peak (CFP): 0.1836 appears 1
Characteristic Frequency Peak (CFP): 0.3821 appears 1
Characteristic Frequency Peak (CFP): 0.4678 appears 1
Characteristic Frequency Peak (CFP): 0.2346 appears 1
Characteristic Frequency Peak (CFP): 0.4883 appears 2
Characteristic Frequency Peak (CFP): 0.0388 appears 1
Characteristic Frequency Peak (CFP): 0.3801 appears 1
Characteristic Frequency Peak (CFP): 0.3796 appears 1
Characteristic Frequency Peak (CFP): 0.4465 appears 2
Characteristic Frequency Peak (CFP): 0.1072 appears 1
Characteristic Frequency Peak (CFP): 0.0588 appears 1
Characteristic Frequency Peak (CFP): 0.2241 appears 1
Characteristic Frequency Peak (CFP): 0.2761 appears 2
Characteristic Frequency Peak (CFP): 0.3752 appears 1
Characteristic Frequency Peak (CFP): 0.4858 appears 2
Characteristic Frequency Peak (CFP): 0.375 appears 1
Characteristic Frequency Peak (CFP): 0.3684 appears 1
Characteristic Frequency Peak (CFP): 0.1318 appears 1
Characteristic Frequency Peak (CFP): 0.3792 appears 2
Characteristic Frequency Peak (CFP): 0.46 appears 3
Characteristic Frequency Peak (CFP): 0.4597 appears 1
Characteristic Frequency Peak (CFP): 0.4917 appears 1
Characteristic Frequency Peak (CFP): 0.3582 appears 1
Characteristic Frequency Peak (CFP): 0.4629 appears 1
Characteristic Frequency Peak (CFP): 0.4607 appears 1
Characteristic Frequency Peak (CFP): 0.4983 appears 1
Characteristic Frequency Peak (CFP): 0.1895 appears 1
Characteristic Frequency Peak (CFP): 0.0291 appears 1
Characteristic Frequency Peak (CFP): 0.4033 appears 1
Characteristic Frequency Peak (CFP): 0.0403 appears 1
Characteristic Frequency Peak (CFP): 0.0557 appears 1
Characteristic Frequency Peak (CFP): 0.3494 appears 1
Characteristic Frequency Peak (CFP): 0.2056 appears 1
Characteristic Frequency Peak (CFP): 0.0757 appears 1
Characteristic Frequency Peak (CFP): 0.4583 appears 1
