# Supplementary material for: CISAPS: Complex Informational Spectrum for the Analysis of Protein Sequences
Source: Adv Bioinformatics. 2015 Jan 6;2015:909765. doi: 10.1155/2015/909765 (PMC4302972; doi:10.1155/2015/909765)
Supplement: Supplementary file 1 — Supplement 1 provides detailed information about the 611 unique Amino Acid Indices used by the CISAPS server to encode protein sequences to numerical sequences. These Amino Acid Indices represent different biochemical properties of the proteins and are made available at . Supplement 2 provides the protein sequences of influenza Neuraminidase gene used as the case study presented in the paper. Eight different groups of the proteins are included as follows: (i) 27 NA proteins for H1N1 (1933–1946) (ii) 12 NA proteins for H1N1 (1947–1957) (iii) 48 NA proteins for H1N1 (1979–1989) (iv) 200 NA Proteins for H1N1 (2009) (v) 76 NA Proteins for H2N2 (1957–1968) (vi) 200 NA Proteins for H3N2 (1968–2000) (vii) 27 NA Proteins for H1N2 (2001–2004) (viii) 70 NA Proteins for H5N1 (2005–2009). Supplement 3 provides the results produced by CISAPS Server as an outcome of the analysis of the protein sequences included in Supplement 2. The results include reports generated for absolute, real, and imaginary informational spectrum characteristic frequency peaks. [file 909765.f1.zip › Supplement 3 - Reports for the Case Study/H1N1/H1N1 1947/processeddata/Absolute_Summary.txt]

Characteristic Frequency Peak (CFP): 0.4841 appears 19
Characteristic Frequency Peak (CFP): 0.1421 appears 20
Characteristic Frequency Peak (CFP): 0.1208 appears 30
Characteristic Frequency Peak (CFP): 0.1086 appears 1
Characteristic Frequency Peak (CFP): 0.1082 appears 6
Characteristic Frequency Peak (CFP): 0.1428 appears 13
Characteristic Frequency Peak (CFP): 0.1274 appears 18
Characteristic Frequency Peak (CFP): 0.1533 appears 1
Characteristic Frequency Peak (CFP): 0.4604 appears 3
Characteristic Frequency Peak (CFP): 0.2366 appears 5
Characteristic Frequency Peak (CFP): 0.4468 appears 1
Characteristic Frequency Peak (CFP): 0.4646 appears 1
Characteristic Frequency Peak (CFP): 0.1079 appears 13
Characteristic Frequency Peak (CFP): 0.0378 appears 15
Characteristic Frequency Peak (CFP): 0.4038 appears 2
Characteristic Frequency Peak (CFP): 0.4175 appears 4
Characteristic Frequency Peak (CFP): 0.3521 appears 1
Characteristic Frequency Peak (CFP): 0.1084 appears 9
Characteristic Frequency Peak (CFP): 0.1265 appears 2
Characteristic Frequency Peak (CFP): 0.0586 appears 2
Characteristic Frequency Peak (CFP): 0.3462 appears 1
Characteristic Frequency Peak (CFP): 0.0564 appears 1
Characteristic Frequency Peak (CFP): 0.0828 appears 1
Characteristic Frequency Peak (CFP): 0.4839 appears 13
Characteristic Frequency Peak (CFP): 0.082 appears 9
Characteristic Frequency Peak (CFP): 0.4019 appears 7
Characteristic Frequency Peak (CFP): 0.4023 appears 3
Characteristic Frequency Peak (CFP): 0.3777 appears 4
Characteristic Frequency Peak (CFP): 0.0825 appears 7
Characteristic Frequency Peak (CFP): 0.062 appears 1
Characteristic Frequency Peak (CFP): 0.2358 appears 1
Characteristic Frequency Peak (CFP): 0.0779 appears 3
Characteristic Frequency Peak (CFP): 0.1277 appears 18
Characteristic Frequency Peak (CFP): 0.324 appears 1
Characteristic Frequency Peak (CFP): 0.1089 appears 2
Characteristic Frequency Peak (CFP): 0.0381 appears 8
Characteristic Frequency Peak (CFP): 0.0208 appears 3
Characteristic Frequency Peak (CFP): 0.0823 appears 4
Characteristic Frequency Peak (CFP): 0.1423 appears 12
Characteristic Frequency Peak (CFP): 0.1418 appears 17
Characteristic Frequency Peak (CFP): 0.1074 appears 1
Characteristic Frequency Peak (CFP): 0.0386 appears 2
Characteristic Frequency Peak (CFP): 0.4844 appears 9
Characteristic Frequency Peak (CFP): 0.1953 appears 1
Characteristic Frequency Peak (CFP): 0.1206 appears 11
Characteristic Frequency Peak (CFP): 0.0281 appears 2
Characteristic Frequency Peak (CFP): 0.4714 appears 1
Characteristic Frequency Peak (CFP): 0.1709 appears 1
Characteristic Frequency Peak (CFP): 0.2302 appears 1
Characteristic Frequency Peak (CFP): 0.1426 appears 4
Characteristic Frequency Peak (CFP): 0.0815 appears 4
Characteristic Frequency Peak (CFP): 0.0818 appears 8
Characteristic Frequency Peak (CFP): 0.1946 appears 1
Characteristic Frequency Peak (CFP): 0.0269 appears 1
Characteristic Frequency Peak (CFP): 0.0715 appears 2
Characteristic Frequency Peak (CFP): 0.0276 appears 1
Characteristic Frequency Peak (CFP): 0.127 appears 4
Characteristic Frequency Peak (CFP): 0.0771 appears 1
Characteristic Frequency Peak (CFP): 0.0713 appears 2
Characteristic Frequency Peak (CFP): 0.4465 appears 2
Characteristic Frequency Peak (CFP): 0.3584 appears 1
Characteristic Frequency Peak (CFP): 0.0278 appears 3
Characteristic Frequency Peak (CFP): 0.3784 appears 3
Characteristic Frequency Peak (CFP): 0.4263 appears 1
Characteristic Frequency Peak (CFP): 0.2732 appears 1
Characteristic Frequency Peak (CFP): 0.426 appears 1
Characteristic Frequency Peak (CFP): 0.3779 appears 5
Characteristic Frequency Peak (CFP): 0.1272 appears 7
Characteristic Frequency Peak (CFP): 0.0776 appears 2
Characteristic Frequency Peak (CFP): 0.4607 appears 1
Characteristic Frequency Peak (CFP): 0.374 appears 1
Characteristic Frequency Peak (CFP): 0.3564 appears 1
Characteristic Frequency Peak (CFP): 0.1252 appears 1
Characteristic Frequency Peak (CFP): 0.4021 appears 7
Characteristic Frequency Peak (CFP): 0.4834 appears 1
Characteristic Frequency Peak (CFP): 0.4033 appears 1
Characteristic Frequency Peak (CFP): 0.2776 appears 1
Characteristic Frequency Peak (CFP): 0.269 appears 1
Characteristic Frequency Peak (CFP): 0.1948 appears 1
Characteristic Frequency Peak (CFP): 0.1416 appears 5
Characteristic Frequency Peak (CFP): 0.4036 appears 1
Characteristic Frequency Peak (CFP): 0.1077 appears 2
Characteristic Frequency Peak (CFP): 0.4895 appears 2
Characteristic Frequency Peak (CFP): 0.3782 appears 7
Characteristic Frequency Peak (CFP): 0.2786 appears 1
Characteristic Frequency Peak (CFP): 0.2781 appears 4
Characteristic Frequency Peak (CFP): 0.4487 appears 2
Characteristic Frequency Peak (CFP): 0.3574 appears 1
Characteristic Frequency Peak (CFP): 0.1279 appears 2
Characteristic Frequency Peak (CFP): 0.0391 appears 1
Characteristic Frequency Peak (CFP): 0.2061 appears 3
Characteristic Frequency Peak (CFP): 0.3699 appears 2
Characteristic Frequency Peak (CFP): 0.2979 appears 2
Characteristic Frequency Peak (CFP): 0.3457 appears 1
Characteristic Frequency Peak (CFP): 0.3237 appears 1
Characteristic Frequency Peak (CFP): 0.3701 appears 1
Characteristic Frequency Peak (CFP): 0.2666 appears 1
Characteristic Frequency Peak (CFP): 0.3398 appears 1
Characteristic Frequency Peak (CFP): 0.417 appears 2
Characteristic Frequency Peak (CFP): 0.2673 appears 1
Characteristic Frequency Peak (CFP): 0.0195 appears 2
Characteristic Frequency Peak (CFP): 0.2744 appears 1
Characteristic Frequency Peak (CFP): 0.2363 appears 3
Characteristic Frequency Peak (CFP): 0.4209 appears 2
Characteristic Frequency Peak (CFP): 0.0205 appears 1
Characteristic Frequency Peak (CFP): 0.021 appears 1
Characteristic Frequency Peak (CFP): 0.0376 appears 10
Characteristic Frequency Peak (CFP): 0.2654 appears 1
Characteristic Frequency Peak (CFP): 0.0762 appears 1
Characteristic Frequency Peak (CFP): 0.4902 appears 1
Characteristic Frequency Peak (CFP): 0.4031 appears 2
Characteristic Frequency Peak (CFP): 0.1526 appears 1
Characteristic Frequency Peak (CFP): 0.1104 appears 1
Characteristic Frequency Peak (CFP): 0.4849 appears 1
Characteristic Frequency Peak (CFP): 0.0847 appears 1
Characteristic Frequency Peak (CFP): 0.377 appears 1
Characteristic Frequency Peak (CFP): 0.0232 appears 3
Characteristic Frequency Peak (CFP): 0.0474 appears 1
Characteristic Frequency Peak (CFP): 0.4265 appears 1
Characteristic Frequency Peak (CFP): 0.0774 appears 3
Characteristic Frequency Peak (CFP): 0.0591 appears 2
Characteristic Frequency Peak (CFP): 0.0784 appears 1
Characteristic Frequency Peak (CFP): 0.0234 appears 3
Characteristic Frequency Peak (CFP): 0.4458 appears 1
Characteristic Frequency Peak (CFP): 0.4456 appears 2
Characteristic Frequency Peak (CFP): 0.0261 appears 1
Characteristic Frequency Peak (CFP): 0.489 appears 5
Characteristic Frequency Peak (CFP): 0.0383 appears 4
Characteristic Frequency Peak (CFP): 0.2368 appears 2
Characteristic Frequency Peak (CFP): 0.4351 appears 1
Characteristic Frequency Peak (CFP): 0.0862 appears 1
Characteristic Frequency Peak (CFP): 0.2651 appears 1
Characteristic Frequency Peak (CFP): 0.0229 appears 2
Characteristic Frequency Peak (CFP): 0.446 appears 2
Characteristic Frequency Peak (CFP): 0.4893 appears 1
Characteristic Frequency Peak (CFP): 0.2778 appears 1
Characteristic Frequency Peak (CFP): 0.2395 appears 1
Characteristic Frequency Peak (CFP): 0.1858 appears 1
Characteristic Frequency Peak (CFP): 0.3875 appears 1
Characteristic Frequency Peak (CFP): 0.0471 appears 1
Characteristic Frequency Peak (CFP): 0.0237 appears 3
Characteristic Frequency Peak (CFP): 0.0225 appears 1
Characteristic Frequency Peak (CFP): 0.4287 appears 2
Characteristic Frequency Peak (CFP): 0.4341 appears 1
Characteristic Frequency Peak (CFP): 0.0239 appears 2
Characteristic Frequency Peak (CFP): 0.1433 appears 1
Characteristic Frequency Peak (CFP): 0.4009 appears 1
Characteristic Frequency Peak (CFP): 0.4014 appears 2
Characteristic Frequency Peak (CFP): 0.2361 appears 1
Characteristic Frequency Peak (CFP): 0.4348 appears 2
Characteristic Frequency Peak (CFP): 0.2029 appears 1
Characteristic Frequency Peak (CFP): 0.3694 appears 2
Characteristic Frequency Peak (CFP): 0.0598 appears 1
Characteristic Frequency Peak (CFP): 0.3745 appears 1
Characteristic Frequency Peak (CFP): 0.0581 appears 1
Characteristic Frequency Peak (CFP): 0.4241 appears 1
Characteristic Frequency Peak (CFP): 0.1211 appears 1
Characteristic Frequency Peak (CFP): 0.0215 appears 1
Characteristic Frequency Peak (CFP): 0.4028 appears 2
Characteristic Frequency Peak (CFP): 0.4719 appears 1
Characteristic Frequency Peak (CFP): 0.1262 appears 1
Characteristic Frequency Peak (CFP): 0.2021 appears 1
Characteristic Frequency Peak (CFP): 0.4026 appears 3
Characteristic Frequency Peak (CFP): 0.4404 appears 1
Characteristic Frequency Peak (CFP): 0.0601 appears 1
Characteristic Frequency Peak (CFP): 0.3513 appears 1
Characteristic Frequency Peak (CFP): 0.1951 appears 1
Characteristic Frequency Peak (CFP): 0.4421 appears 1
Characteristic Frequency Peak (CFP): 0.4829 appears 1
Characteristic Frequency Peak (CFP): 0.2271 appears 1
Characteristic Frequency Peak (CFP): 0.2961 appears 1
Characteristic Frequency Peak (CFP): 0.49 appears 1
Characteristic Frequency Peak (CFP): 0.4294 appears 1
Characteristic Frequency Peak (CFP): 0.3621 appears 1
Characteristic Frequency Peak (CFP): 0.1841 appears 1
Characteristic Frequency Peak (CFP): 0.0203 appears 1
Characteristic Frequency Peak (CFP): 0.0393 appears 1
Characteristic Frequency Peak (CFP): 0.2344 appears 2
Characteristic Frequency Peak (CFP): 0.1685 appears 1
Characteristic Frequency Peak (CFP): 0.2646 appears 1
Characteristic Frequency Peak (CFP): 0.3826 appears 2
Characteristic Frequency Peak (CFP): 0.4885 appears 1
Characteristic Frequency Peak (CFP): 0.0371 appears 1
Characteristic Frequency Peak (CFP): 0.0706 appears 1
Characteristic Frequency Peak (CFP): 0.1035 appears 1
Characteristic Frequency Peak (CFP): 0.0193 appears 1
Characteristic Frequency Peak (CFP): 0.4226 appears 1
Characteristic Frequency Peak (CFP): 0.0588 appears 2
Characteristic Frequency Peak (CFP): 0.4453 appears 1
Characteristic Frequency Peak (CFP): 0.4451 appears 1
Characteristic Frequency Peak (CFP): 0.0178 appears 1
Characteristic Frequency Peak (CFP): 0.4463 appears 2
Characteristic Frequency Peak (CFP): 0.4011 appears 1
Characteristic Frequency Peak (CFP): 0.4407 appears 4
Characteristic Frequency Peak (CFP): 0.0833 appears 1
Characteristic Frequency Peak (CFP): 0.1697 appears 1
Characteristic Frequency Peak (CFP): 0.4846 appears 1
Characteristic Frequency Peak (CFP): 0.2678 appears 1
Characteristic Frequency Peak (CFP): 0.1321 appears 1
Characteristic Frequency Peak (CFP): 0.2751 appears 1
Characteristic Frequency Peak (CFP): 0.3308 appears 1
Characteristic Frequency Peak (CFP): 0.4595 appears 1
Characteristic Frequency Peak (CFP): 0.4592 appears 1
Characteristic Frequency Peak (CFP): 0.4648 appears 1
Characteristic Frequency Peak (CFP): 0.2319 appears 1
Characteristic Frequency Peak (CFP): 0.46 appears 1
Characteristic Frequency Peak (CFP): 0.4417 appears 1
Characteristic Frequency Peak (CFP): 0.0388 appears 1
Characteristic Frequency Peak (CFP): 0.3833 appears 1
Characteristic Frequency Peak (CFP): 0.3828 appears 1
Characteristic Frequency Peak (CFP): 0.4016 appears 2
Characteristic Frequency Peak (CFP): 0.2783 appears 3
Characteristic Frequency Peak (CFP): 0.2129 appears 1
Characteristic Frequency Peak (CFP): 0.2053 appears 1
Characteristic Frequency Peak (CFP): 0.4998 appears 1
Characteristic Frequency Peak (CFP): 0.498 appears 1
Characteristic Frequency Peak (CFP): 0.3696 appears 2
Characteristic Frequency Peak (CFP): 0.2046 appears 1
Characteristic Frequency Peak (CFP): 0.3518 appears 1
Characteristic Frequency Peak (CFP): 0.4041 appears 1
Characteristic Frequency Peak (CFP): 0.4006 appears 1
Characteristic Frequency Peak (CFP): 0.4172 appears 1
Characteristic Frequency Peak (CFP): 0.4985 appears 1
Characteristic Frequency Peak (CFP): 0.0396 appears 1
Characteristic Frequency Peak (CFP): 0.1763 appears 1
Characteristic Frequency Peak (CFP): 0.1755 appears 1
Characteristic Frequency Peak (CFP): 0.3499 appears 1
Characteristic Frequency Peak (CFP): 0.4412 appears 1
Characteristic Frequency Peak (CFP): 0.1431 appears 1
Characteristic Frequency Peak (CFP): 0.2048 appears 1
Characteristic Frequency Peak (CFP): 0.0574 appears 1
Characteristic Frequency Peak (CFP): 0.4888 appears 1
Characteristic Frequency Peak (CFP): 0.0757 appears 1
Characteristic Frequency Peak (CFP): 0.2766 appears 1
