# Supplementary material for: CISAPS: Complex Informational Spectrum for the Analysis of Protein Sequences
Source: Adv Bioinformatics. 2015 Jan 6;2015:909765. doi: 10.1155/2015/909765 (PMC4302972; doi:10.1155/2015/909765)
Supplement: Supplementary file 1 — Supplement 1 provides detailed information about the 611 unique Amino Acid Indices used by the CISAPS server to encode protein sequences to numerical sequences. These Amino Acid Indices represent different biochemical properties of the proteins and are made available at . Supplement 2 provides the protein sequences of influenza Neuraminidase gene used as the case study presented in the paper. Eight different groups of the proteins are included as follows: (i) 27 NA proteins for H1N1 (1933–1946) (ii) 12 NA proteins for H1N1 (1947–1957) (iii) 48 NA proteins for H1N1 (1979–1989) (iv) 200 NA Proteins for H1N1 (2009) (v) 76 NA Proteins for H2N2 (1957–1968) (vi) 200 NA Proteins for H3N2 (1968–2000) (vii) 27 NA Proteins for H1N2 (2001–2004) (viii) 70 NA Proteins for H5N1 (2005–2009). Supplement 3 provides the results produced by CISAPS Server as an outcome of the analysis of the protein sequences included in Supplement 2. The results include reports generated for absolute, real, and imaginary informational spectrum characteristic frequency peaks. [file 909765.f1.zip › Supplement 3 - Reports for the Case Study/H1N1/H1N1 1947/processeddata/Imaginary_Summary.txt]

Characteristic Frequency Peak (CFP): 0.4836 appears 18
Characteristic Frequency Peak (CFP): 0.1416 appears 34
Characteristic Frequency Peak (CFP): 0.1204 appears 22
Characteristic Frequency Peak (CFP): 0.1094 appears 2
Characteristic Frequency Peak (CFP): 0.1074 appears 20
Characteristic Frequency Peak (CFP): 0.2771 appears 2
Characteristic Frequency Peak (CFP): 0.082 appears 28
Characteristic Frequency Peak (CFP): 0.4009 appears 8
Characteristic Frequency Peak (CFP): 0.1533 appears 1
Characteristic Frequency Peak (CFP): 0.4597 appears 1
Characteristic Frequency Peak (CFP): 0.0823 appears 29
Characteristic Frequency Peak (CFP): 0.0234 appears 2
Characteristic Frequency Peak (CFP): 0.0947 appears 1
Characteristic Frequency Peak (CFP): 0.1077 appears 10
Characteristic Frequency Peak (CFP): 0.4224 appears 2
Characteristic Frequency Peak (CFP): 0.4336 appears 1
Characteristic Frequency Peak (CFP): 0.4177 appears 6
Characteristic Frequency Peak (CFP): 0.2058 appears 4
Characteristic Frequency Peak (CFP): 0.0779 appears 13
Characteristic Frequency Peak (CFP): 0.1257 appears 2
Characteristic Frequency Peak (CFP): 0.0127 appears 1
Characteristic Frequency Peak (CFP): 0.0593 appears 2
Characteristic Frequency Peak (CFP): 0.0569 appears 1
Characteristic Frequency Peak (CFP): 0.4834 appears 20
Characteristic Frequency Peak (CFP): 0.1206 appears 39
Characteristic Frequency Peak (CFP): 0.4011 appears 16
Characteristic Frequency Peak (CFP): 0.3777 appears 17
Characteristic Frequency Peak (CFP): 0.062 appears 1
Characteristic Frequency Peak (CFP): 0.0376 appears 16
Characteristic Frequency Peak (CFP): 0.2361 appears 3
Characteristic Frequency Peak (CFP): 0.3232 appears 1
Characteristic Frequency Peak (CFP): 0.1096 appears 3
Characteristic Frequency Peak (CFP): 0.02 appears 3
Characteristic Frequency Peak (CFP): 0.0374 appears 11
Characteristic Frequency Peak (CFP): 0.2358 appears 3
Characteristic Frequency Peak (CFP): 0.1282 appears 24
Characteristic Frequency Peak (CFP): 0.436 appears 1
Characteristic Frequency Peak (CFP): 0.0393 appears 1
Characteristic Frequency Peak (CFP): 0.1953 appears 3
Characteristic Frequency Peak (CFP): 0.0283 appears 4
Characteristic Frequency Peak (CFP): 0.4717 appears 1
Characteristic Frequency Peak (CFP): 0.3904 appears 1
Characteristic Frequency Peak (CFP): 0.23 appears 1
Characteristic Frequency Peak (CFP): 0.0264 appears 2
Characteristic Frequency Peak (CFP): 0.0718 appears 3
Characteristic Frequency Peak (CFP): 0.3079 appears 1
Characteristic Frequency Peak (CFP): 0.499 appears 6
Characteristic Frequency Peak (CFP): 0.418 appears 3
Characteristic Frequency Peak (CFP): 0.4263 appears 2
Characteristic Frequency Peak (CFP): 0.2739 appears 2
Characteristic Frequency Peak (CFP): 0.3779 appears 11
Characteristic Frequency Peak (CFP): 0.0205 appears 1
Characteristic Frequency Peak (CFP): 0.3738 appears 2
Characteristic Frequency Peak (CFP): 0.0198 appears 2
Characteristic Frequency Peak (CFP): 0.4832 appears 3
Characteristic Frequency Peak (CFP): 0.4031 appears 6
Characteristic Frequency Peak (CFP): 0.1531 appears 1
Characteristic Frequency Peak (CFP): 0.2773 appears 4
Characteristic Frequency Peak (CFP): 0.2695 appears 1
Characteristic Frequency Peak (CFP): 0.1956 appears 1
Characteristic Frequency Peak (CFP): 0.4973 appears 2
Characteristic Frequency Peak (CFP): 0.1418 appears 2
Characteristic Frequency Peak (CFP): 0.4897 appears 8
Characteristic Frequency Peak (CFP): 0.2776 appears 4
Characteristic Frequency Peak (CFP): 0.126 appears 1
Characteristic Frequency Peak (CFP): 0.3579 appears 1
Characteristic Frequency Peak (CFP): 0.0391 appears 4
Characteristic Frequency Peak (CFP): 0.4851 appears 5
Characteristic Frequency Peak (CFP): 0.3701 appears 6
Characteristic Frequency Peak (CFP): 0.2976 appears 3
Characteristic Frequency Peak (CFP): 0.1704 appears 1
Characteristic Frequency Peak (CFP): 0.4854 appears 3
Characteristic Frequency Peak (CFP): 0.2671 appears 2
Characteristic Frequency Peak (CFP): 0.1262 appears 4
Characteristic Frequency Peak (CFP): 0.2673 appears 1
Characteristic Frequency Peak (CFP): 0.1433 appears 2
Characteristic Frequency Peak (CFP): 0.0852 appears 1
Characteristic Frequency Peak (CFP): 0.4214 appears 1
Characteristic Frequency Peak (CFP): 0.0212 appears 1
Characteristic Frequency Peak (CFP): 0.084 appears 1
Characteristic Frequency Peak (CFP): 0.0762 appears 1
Characteristic Frequency Peak (CFP): 0.4902 appears 2
Characteristic Frequency Peak (CFP): 0.4033 appears 5
Characteristic Frequency Peak (CFP): 0.1414 appears 2
Characteristic Frequency Peak (CFP): 0.0825 appears 2
Characteristic Frequency Peak (CFP): 0.0854 appears 1
Characteristic Frequency Peak (CFP): 0.0237 appears 10
Characteristic Frequency Peak (CFP): 0.0161 appears 2
Characteristic Frequency Peak (CFP): 0.4265 appears 1
Characteristic Frequency Peak (CFP): 0.0776 appears 4
Characteristic Frequency Peak (CFP): 0.0239 appears 6
Characteristic Frequency Peak (CFP): 0.4895 appears 2
Characteristic Frequency Peak (CFP): 0.0872 appears 1
Characteristic Frequency Peak (CFP): 0.021 appears 1
Characteristic Frequency Peak (CFP): 0.4358 appears 1
Characteristic Frequency Peak (CFP): 0.4163 appears 1
Characteristic Frequency Peak (CFP): 0.0869 appears 1
Characteristic Frequency Peak (CFP): 0.4028 appears 2
Characteristic Frequency Peak (CFP): 0.2644 appears 1
Characteristic Frequency Peak (CFP): 0.4639 appears 1
Characteristic Frequency Peak (CFP): 0.4453 appears 3
Characteristic Frequency Peak (CFP): 0.427 appears 1
Characteristic Frequency Peak (CFP): 0.332 appears 1
Characteristic Frequency Peak (CFP): 0.2959 appears 1
Characteristic Frequency Peak (CFP): 0.1853 appears 1
Characteristic Frequency Peak (CFP): 0.387 appears 1
Characteristic Frequency Peak (CFP): 0.4646 appears 1
Characteristic Frequency Peak (CFP): 0.0217 appears 2
Characteristic Frequency Peak (CFP): 0.4294 appears 1
Characteristic Frequency Peak (CFP): 0.4338 appears 1
Characteristic Frequency Peak (CFP): 0.4006 appears 2
Characteristic Frequency Peak (CFP): 0.2034 appears 2
Characteristic Frequency Peak (CFP): 0.0596 appears 1
Characteristic Frequency Peak (CFP): 0.0576 appears 1
Characteristic Frequency Peak (CFP): 0.4248 appears 1
Characteristic Frequency Peak (CFP): 0.022 appears 2
Characteristic Frequency Peak (CFP): 0.4722 appears 1
Characteristic Frequency Peak (CFP): 0.2017 appears 1
Characteristic Frequency Peak (CFP): 0.49 appears 2
Characteristic Frequency Peak (CFP): 0.2031 appears 1
Characteristic Frequency Peak (CFP): 0.1201 appears 1
Characteristic Frequency Peak (CFP): 0.4197 appears 1
Characteristic Frequency Peak (CFP): 0.2278 appears 1
Characteristic Frequency Peak (CFP): 0.2961 appears 1
Characteristic Frequency Peak (CFP): 0.2056 appears 2
Characteristic Frequency Peak (CFP): 0.4292 appears 1
Characteristic Frequency Peak (CFP): 0.3628 appears 1
Characteristic Frequency Peak (CFP): 0.1848 appears 1
Characteristic Frequency Peak (CFP): 0.0203 appears 1
Characteristic Frequency Peak (CFP): 0.3826 appears 4
Characteristic Frequency Peak (CFP): 0.2341 appears 2
Characteristic Frequency Peak (CFP): 0.2646 appears 1
Characteristic Frequency Peak (CFP): 0.2122 appears 1
Characteristic Frequency Peak (CFP): 0.0696 appears 1
Characteristic Frequency Peak (CFP): 0.0698 appears 1
Characteristic Frequency Peak (CFP): 0.1028 appears 1
Characteristic Frequency Peak (CFP): 0.0195 appears 1
Characteristic Frequency Peak (CFP): 0.0183 appears 1
Characteristic Frequency Peak (CFP): 0.429 appears 1
Characteristic Frequency Peak (CFP): 0.1689 appears 1
Characteristic Frequency Peak (CFP): 0.2979 appears 1
Characteristic Frequency Peak (CFP): 0.093 appears 1
Characteristic Frequency Peak (CFP): 0.0159 appears 1
Characteristic Frequency Peak (CFP): 0.1326 appears 1
Characteristic Frequency Peak (CFP): 0.2759 appears 1
Characteristic Frequency Peak (CFP): 0.3306 appears 1
Characteristic Frequency Peak (CFP): 0.2742 appears 1
Characteristic Frequency Peak (CFP): 0.459 appears 1
Characteristic Frequency Peak (CFP): 0.2322 appears 1
Characteristic Frequency Peak (CFP): 0.4592 appears 1
Characteristic Frequency Peak (CFP): 0.4719 appears 1
Characteristic Frequency Peak (CFP): 0.4587 appears 1
Characteristic Frequency Peak (CFP): 0.4409 appears 4
Characteristic Frequency Peak (CFP): 0.3831 appears 1
Characteristic Frequency Peak (CFP): 0.2124 appears 1
Characteristic Frequency Peak (CFP): 0.1851 appears 1
Characteristic Frequency Peak (CFP): 0.2046 appears 1
Characteristic Frequency Peak (CFP): 0.1936 appears 1
Characteristic Frequency Peak (CFP): 0.4043 appears 1
Characteristic Frequency Peak (CFP): 0.0378 appears 1
Characteristic Frequency Peak (CFP): 0.3828 appears 1
Characteristic Frequency Peak (CFP): 0.175 appears 1
Characteristic Frequency Peak (CFP): 0.3499 appears 1
Characteristic Frequency Peak (CFP): 0.4407 appears 1
Characteristic Frequency Peak (CFP): 0.2048 appears 1
Characteristic Frequency Peak (CFP): 0.0764 appears 1
