# Supplementary material for: CISAPS: Complex Informational Spectrum for the Analysis of Protein Sequences
Source: Adv Bioinformatics. 2015 Jan 6;2015:909765. doi: 10.1155/2015/909765 (PMC4302972; doi:10.1155/2015/909765)
Supplement: Supplementary file 1 — Supplement 1 provides detailed information about the 611 unique Amino Acid Indices used by the CISAPS server to encode protein sequences to numerical sequences. These Amino Acid Indices represent different biochemical properties of the proteins and are made available at . Supplement 2 provides the protein sequences of influenza Neuraminidase gene used as the case study presented in the paper. Eight different groups of the proteins are included as follows: (i) 27 NA proteins for H1N1 (1933–1946) (ii) 12 NA proteins for H1N1 (1947–1957) (iii) 48 NA proteins for H1N1 (1979–1989) (iv) 200 NA Proteins for H1N1 (2009) (v) 76 NA Proteins for H2N2 (1957–1968) (vi) 200 NA Proteins for H3N2 (1968–2000) (vii) 27 NA Proteins for H1N2 (2001–2004) (viii) 70 NA Proteins for H5N1 (2005–2009). Supplement 3 provides the results produced by CISAPS Server as an outcome of the analysis of the protein sequences included in Supplement 2. The results include reports generated for absolute, real, and imaginary informational spectrum characteristic frequency peaks. [file 909765.f1.zip › Supplement 3 - Reports for the Case Study/H1N1/H1N1 1947/processeddata/Real_Report_Grouped.txt]

Characteristic Frequency Peak (CFP): 0.4844 appears 36 times in: 
Index ID: 1, Index Name: ANDN920101
Index ID: 17, Index Name: BUNA790102
Index ID: 31, Index Name: CHAM830108
Index ID: 33, Index Name: CHOC760101
Index ID: 64, Index Name: DAYM780101
Index ID: 72, Index Name: FASG760101
Index ID: 76, Index Name: FASG760105
Index ID: 81, Index Name: FAUJ880104
Index ID: 83, Index Name: FAUJ880106
Index ID: 117, Index Name: HUTJ700102
Index ID: 134, Index Name: JOND920101
Index ID: 136, Index Name: JUKT750101
Index ID: 137, Index Name: JUNJ780101
Index ID: 154, Index Name: LEVM760102
Index ID: 156, Index Name: LEVM760104
Index ID: 157, Index Name: LEVM760105
Index ID: 174, Index Name: MAXF760105
Index ID: 196, Index Name: NAKH900109
Index ID: 198, Index Name: NAKH900111
Index ID: 200, Index Name: NAKH900113
Index ID: 207, Index Name: NAKH920107
Index ID: 314, Index Name: RADA880103
Index ID: 388, Index Name: WOLS870102
Index ID: 437, Index Name: KUMS000101
Index ID: 438, Index Name: KUMS000102
Index ID: 453, Index Name: CEDJ970101
Index ID: 455, Index Name: CEDJ970103
Index ID: 462, Index Name: FUKS010105
Index ID: 463, Index Name: FUKS010106
Index ID: 464, Index Name: FUKS010107
Index ID: 467, Index Name: FUKS010110
Index ID: 468, Index Name: FUKS010111
Index ID: 535, Index Name: MassNEW
Index ID: 552, Index Name: Mw
Index ID: 571, Index Name: ASAD
Index ID: 597, Index Name: Proscale_18

Characteristic Frequency Peak (CFP): 0.1426 appears 16 times in: 
Index ID: 2, Index Name: ARGP820101
Index ID: 14, Index Name: BULH740101
Index ID: 54, Index Name: CIDH920101
Index ID: 58, Index Name: CIDH920105
Index ID: 108, Index Name: GOLD730101
Index ID: 132, Index Name: JOND750101
Index ID: 178, Index Name: MEEJ800102
Index ID: 179, Index Name: MEEJ810101
Index ID: 238, Index Name: PARJ860101
Index ID: 239, Index Name: PLIV810101
Index ID: 349, Index Name: ROBB790101
Index ID: 399, Index Name: ZIMJ680105
Index ID: 499, Index Name: ZHOH040103
Index ID: 554, Index Name: Rf
Index ID: 592, Index Name: Proscale_7
Index ID: 595, Index Name: Proscale_13

Characteristic Frequency Peak (CFP): 0.1213 appears 14 times in: 
Index ID: 3, Index Name: ARGP820102
Index ID: 6, Index Name: BEGF750102
Index ID: 8, Index Name: BHAR880101
Index ID: 113, Index Name: GUYH850101
Index ID: 329, Index Name: RICJ880111
Index ID: 356, Index Name: SNEP660101
Index ID: 486, Index Name: PUNT030101
Index ID: 487, Index Name: PUNT030102
Index ID: 522, Index Name: MIYS990101
Index ID: 523, Index Name: MIYS990102
Index ID: 540, Index Name: GASet1
Index ID: 562, Index Name: F
Index ID: 593, Index Name: Proscale_10
Index ID: 598, Index Name: Proscale_21

Characteristic Frequency Peak (CFP): 0.1216 appears 9 times in: 
Index ID: 4, Index Name: ARGP820103
Index ID: 208, Index Name: NAKH920108
Index ID: 231, Index Name: PALJ810110
Index ID: 362, Index Name: SWER830101
Index ID: 452, Index Name: KOEP990102
Index ID: 481, Index Name: JURD980101
Index ID: 482, Index Name: BASU050101
Index ID: 515, Index Name: CORJ870102
Index ID: 603, Index Name: Proscale_39

Characteristic Frequency Peak (CFP): 0.1084 appears 25 times in: 
Index ID: 5, Index Name: BEGF750101
Index ID: 24, Index Name: CHAM830101
Index ID: 37, Index Name: CHOP780101
Index ID: 53, Index Name: CHOP780216
Index ID: 62, Index Name: CRAJ730103
Index ID: 119, Index Name: ISOY800101
Index ID: 138, Index Name: KANM800101
Index ID: 140, Index Name: KANM800103
Index ID: 160, Index Name: LEVM780101
Index ID: 162, Index Name: LEVM780104
Index ID: 170, Index Name: MAXF760101
Index ID: 187, Index Name: NAGK730103
Index ID: 222, Index Name: PALJ810101
Index ID: 223, Index Name: PALJ810102
Index ID: 262, Index Name: QIAN880107
Index ID: 336, Index Name: ROBB760101
Index ID: 343, Index Name: ROBB760108
Index ID: 344, Index Name: ROBB760109
Index ID: 348, Index Name: ROBB760113
Index ID: 372, Index Name: TANS770110
Index ID: 408, Index Name: AURR980109
Index ID: 530, Index Name: Factor2NEW
Index ID: 560, Index Name: Pc
Index ID: 599, Index Name: Proscale_23
Index ID: 609, Index Name: Proscale_53

Characteristic Frequency Peak (CFP): 0.1086 appears 13 times in: 
Index ID: 7, Index Name: BEGF750103
Index ID: 19, Index Name: BURA740101
Index ID: 38, Index Name: CHOP780201
Index ID: 47, Index Name: CHOP780210
Index ID: 185, Index Name: NAGK730101
Index ID: 227, Index Name: PALJ810106
Index ID: 286, Index Name: QIAN880131
Index ID: 345, Index Name: ROBB760110
Index ID: 363, Index Name: TANS770101
Index ID: 439, Index Name: KUMS000103
Index ID: 440, Index Name: KUMS000104
Index ID: 466, Index Name: FUKS010109
Index ID: 564, Index Name: aN

Characteristic Frequency Peak (CFP): 0.1423 appears 20 times in: 
Index ID: 9, Index Name: BIGC670101
Index ID: 55, Index Name: CIDH920102
Index ID: 78, Index Name: FAUJ880101
Index ID: 109, Index Name: GOLD730102
Index ID: 142, Index Name: KARP850101
Index ID: 158, Index Name: LEVM760106
Index ID: 215, Index Name: OOBM770104
Index ID: 216, Index Name: OOBM770105
Index ID: 350, Index Name: ROSG850101
Index ID: 355, Index Name: SIMZ760101
Index ID: 396, Index Name: ZIMJ680102
Index ID: 423, Index Name: VINM940102
Index ID: 435, Index Name: PARS000101
Index ID: 441, Index Name: TAKK010101
Index ID: 460, Index Name: FUKS010103
Index ID: 484, Index Name: BASU050103
Index ID: 498, Index Name: ZHOH040102
Index ID: 553, Index Name: Bl
Index ID: 573, Index Name: dASA
Index ID: 579, Index Name: dCph

Characteristic Frequency Peak (CFP): 0.1272 appears 47 times in: 
Index ID: 10, Index Name: BIOV880101
Index ID: 11, Index Name: BIOV880102
Index ID: 56, Index Name: CIDH920103
Index ID: 57, Index Name: CIDH920104
Index ID: 67, Index Name: DESM900102
Index ID: 77, Index Name: FAUJ830101
Index ID: 111, Index Name: GRAR740102
Index ID: 120, Index Name: ISOY800102
Index ID: 148, Index Name: KRIW790101
Index ID: 153, Index Name: LEVM760101
Index ID: 171, Index Name: MAXF760102
Index ID: 177, Index Name: MEEJ800101
Index ID: 186, Index Name: NAGK730102
Index ID: 202, Index Name: NAKH920102
Index ID: 206, Index Name: NAKH920106
Index ID: 210, Index Name: NISK860101
Index ID: 214, Index Name: OOBM770103
Index ID: 241, Index Name: PONP800102
Index ID: 242, Index Name: PONP800103
Index ID: 251, Index Name: PRAM900101
Index ID: 319, Index Name: RADA880108
Index ID: 324, Index Name: RICJ880106
Index ID: 340, Index Name: ROBB760105
Index ID: 353, Index Name: ROSM880102
Index ID: 365, Index Name: TANS770103
Index ID: 385, Index Name: WOEC730101
Index ID: 422, Index Name: VINM940101
Index ID: 424, Index Name: VINM940103
Index ID: 436, Index Name: PARS000102
Index ID: 446, Index Name: NADH010104
Index ID: 458, Index Name: FUKS010101
Index ID: 459, Index Name: FUKS010102
Index ID: 461, Index Name: FUKS010104
Index ID: 474, Index Name: PONP930101
Index ID: 507, Index Name: GUYH850102
Index ID: 512, Index Name: BLAS910101
Index ID: 513, Index Name: CASG920101
Index ID: 514, Index Name: CORJ870101
Index ID: 527, Index Name: ENGD860101
Index ID: 543, Index Name: Rk
Index ID: 544, Index Name: Rc
Index ID: 546, Index Name: Rb
Index ID: 548, Index Name: Hp
Index ID: 558, Index Name: El
Index ID: 569, Index Name: Nl
Index ID: 570, Index Name: Hgm
Index ID: 605, Index Name: Proscale_42

Characteristic Frequency Peak (CFP): 0.0588 appears 1 times in: 
Index ID: 12, Index Name: BROC820101

Characteristic Frequency Peak (CFP): 0.4607 appears 4 times in: 
Index ID: 13, Index Name: BROC820102
Index ID: 59, Index Name: COHE430101
Index ID: 110, Index Name: GRAR740101
Index ID: 536, Index Name: pK1NEW(a-CO2H)

Characteristic Frequency Peak (CFP): 0.489 appears 4 times in: 
Index ID: 15, Index Name: BULH740102
Index ID: 346, Index Name: ROBB760111
Index ID: 359, Index Name: SNEP660104
Index ID: 373, Index Name: VASM830101

Characteristic Frequency Peak (CFP): 0.4465 appears 1 times in: 
Index ID: 16, Index Name: BUNA790101

Characteristic Frequency Peak (CFP): 0.0957 appears 1 times in: 
Index ID: 18, Index Name: BUNA790103

Characteristic Frequency Peak (CFP): 0.4233 appears 2 times in: 
Index ID: 20, Index Name: BURA740102
Index ID: 406, Index Name: AURR980107

Characteristic Frequency Peak (CFP): 0.4038 appears 2 times in: 
Index ID: 21, Index Name: CHAM810101
Index ID: 26, Index Name: CHAM830103

Characteristic Frequency Peak (CFP): 0.417 appears 8 times in: 
Index ID: 22, Index Name: CHAM820101
Index ID: 80, Index Name: FAUJ880103
Index ID: 159, Index Name: LEVM760107
Index ID: 203, Index Name: NAKH920103
Index ID: 278, Index Name: QIAN880123
Index ID: 281, Index Name: QIAN880126
Index ID: 470, Index Name: MITS020101
Index ID: 561, Index Name: Ca

Characteristic Frequency Peak (CFP): 0.2068 appears 4 times in: 
Index ID: 23, Index Name: CHAM820102
Index ID: 172, Index Name: MAXF760103
Index ID: 189, Index Name: NAKH900102
Index ID: 457, Index Name: CEDJ970105

Characteristic Frequency Peak (CFP): 0.4231 appears 1 times in: 
Index ID: 25, Index Name: CHAM830102

Characteristic Frequency Peak (CFP): 0.0581 appears 2 times in: 
Index ID: 27, Index Name: CHAM830104
Index ID: 588, Index Name: f

Characteristic Frequency Peak (CFP): 0.3462 appears 1 times in: 
Index ID: 28, Index Name: CHAM830105

Characteristic Frequency Peak (CFP): 0.0559 appears 1 times in: 
Index ID: 29, Index Name: CHAM830106

Characteristic Frequency Peak (CFP): 0.083 appears 14 times in: 
Index ID: 30, Index Name: CHAM830107
Index ID: 112, Index Name: GRAR740103
Index ID: 121, Index Name: ISOY800103
Index ID: 150, Index Name: KRIW790103
Index ID: 164, Index Name: LEVM780106
Index ID: 235, Index Name: PALJ810114
Index ID: 275, Index Name: QIAN880120
Index ID: 288, Index Name: QIAN880133
Index ID: 308, Index Name: RACS820111
Index ID: 360, Index Name: SUEM840101
Index ID: 555, Index Name: Mu
Index ID: 578, Index Name: -TdSh
Index ID: 582, Index Name: -TdSc
Index ID: 611, Index Name: allergen1

Characteristic Frequency Peak (CFP): 0.0583 appears 5 times in: 
Index ID: 32, Index Name: CHOC750101
Index ID: 472, Index Name: TSAJ990102
Index ID: 495, Index Name: GEOR030108
Index ID: 567, Index Name: V0
Index ID: 568, Index Name: Nm

Characteristic Frequency Peak (CFP): 0.4021 appears 34 times in: 
Index ID: 34, Index Name: CHOC760102
Index ID: 36, Index Name: CHOC760104
Index ID: 68, Index Name: EISD840101
Index ID: 71, Index Name: EISD860103
Index ID: 86, Index Name: FAUJ880109
Index ID: 127, Index Name: JANJ780101
Index ID: 128, Index Name: JANJ780102
Index ID: 129, Index Name: JANJ780103
Index ID: 131, Index Name: JANJ790102
Index ID: 183, Index Name: MEIH800103
Index ID: 212, Index Name: OOBM770101
Index ID: 312, Index Name: RADA880101
Index ID: 318, Index Name: RADA880107
Index ID: 331, Index Name: RICJ880113
Index ID: 351, Index Name: ROSG850102
Index ID: 352, Index Name: ROSM880101
Index ID: 379, Index Name: WARP780101
Index ID: 397, Index Name: ZIMJ680103
Index ID: 444, Index Name: NADH010102
Index ID: 445, Index Name: NADH010103
Index ID: 479, Index Name: KUHL950101
Index ID: 485, Index Name: SUYM030101
Index ID: 504, Index Name: WOLR790101
Index ID: 506, Index Name: KIDA850101
Index ID: 508, Index Name: GUYH850104
Index ID: 511, Index Name: COWR900101
Index ID: 526, Index Name: MIYS990105
Index ID: 529, Index Name: Factor1NEW
Index ID: 534, Index Name: HYDNEW
Index ID: 549, Index Name: P
Index ID: 559, Index Name: Et
Index ID: 563, Index Name: Br
Index ID: 572, Index Name: ASAN
Index ID: 575, Index Name: GhD

Characteristic Frequency Peak (CFP): 0.2786 appears 9 times in: 
Index ID: 35, Index Name: CHOC760103
Index ID: 149, Index Name: KRIW790102
Index ID: 151, Index Name: KYTJ820101
Index ID: 167, Index Name: LIFS790102
Index ID: 182, Index Name: MEIH800102
Index ID: 184, Index Name: MIYS850101
Index ID: 296, Index Name: RACS770102
Index ID: 297, Index Name: RACS770103
Index ID: 505, Index Name: OLSK800101

Characteristic Frequency Peak (CFP): 0.3787 appears 24 times in: 
Index ID: 39, Index Name: CHOP780202
Index ID: 96, Index Name: GARJ730101
Index ID: 139, Index Name: KANM800102
Index ID: 166, Index Name: LIFS790101
Index ID: 168, Index Name: LIFS790103
Index ID: 180, Index Name: MEEJ810102
Index ID: 211, Index Name: NOZY710101
Index ID: 255, Index Name: PTIO830102
Index ID: 313, Index Name: RADA880102
Index ID: 377, Index Name: VENT840101
Index ID: 380, Index Name: WEBA780101
Index ID: 381, Index Name: WERD780101
Index ID: 387, Index Name: WOLS870101
Index ID: 475, Index Name: WILM950101
Index ID: 476, Index Name: WILM950102
Index ID: 480, Index Name: GUOD860101
Index ID: 483, Index Name: BASU050102
Index ID: 497, Index Name: ZHOH040101
Index ID: 519, Index Name: CORJ870106
Index ID: 524, Index Name: MIYS990103
Index ID: 525, Index Name: MIYS990104
Index ID: 590, Index Name: Fauchere-Pliska
Index ID: 596, Index Name: Proscale_15
Index ID: 608, Index Name: Proscale_52

Characteristic Frequency Peak (CFP): 0.0833 appears 5 times in: 
Index ID: 40, Index Name: CHOP780203
Index ID: 104, Index Name: GEIM800108
Index ID: 217, Index Name: OOBM850101
Index ID: 274, Index Name: QIAN880119
Index ID: 450, Index Name: MONM990201

Characteristic Frequency Peak (CFP): 0.4983 appears 3 times in: 
Index ID: 41, Index Name: CHOP780204
Index ID: 146, Index Name: KLEP840101
Index ID: 538, Index Name: pINEW(NH3)

Characteristic Frequency Peak (CFP): 0.4041 appears 4 times in: 
Index ID: 42, Index Name: CHOP780205
Index ID: 79, Index Name: FAUJ880102
Index ID: 135, Index Name: JOND920102
Index ID: 155, Index Name: LEVM760103

Characteristic Frequency Peak (CFP): 0.2351 appears 2 times in: 
Index ID: 43, Index Name: CHOP780206
Index ID: 392, Index Name: YUTK870103

Characteristic Frequency Peak (CFP): 0.0789 appears 3 times in: 
Index ID: 44, Index Name: CHOP780207
Index ID: 261, Index Name: QIAN880106
Index ID: 347, Index Name: ROBB760112

Characteristic Frequency Peak (CFP): 0.0649 appears 1 times in: 
Index ID: 45, Index Name: CHOP780208

Characteristic Frequency Peak (CFP): 0.3242 appears 3 times in: 
Index ID: 46, Index Name: CHOP780209
Index ID: 501, Index Name: HARY940101
Index ID: 502, Index Name: PONJ960101

Characteristic Frequency Peak (CFP): 0.0386 appears 4 times in: 
Index ID: 48, Index Name: CHOP780211
Index ID: 401, Index Name: AURR980102
Index ID: 429, Index Name: MUNV940104
Index ID: 430, Index Name: MUNV940105

Characteristic Frequency Peak (CFP): 0.021 appears 2 times in: 
Index ID: 49, Index Name: CHOP780212
Index ID: 330, Index Name: RICJ880112

Characteristic Frequency Peak (CFP): 0.0769 appears 7 times in: 
Index ID: 50, Index Name: CHOP780213
Index ID: 90, Index Name: FAUJ880113
Index ID: 98, Index Name: GEIM800102
Index ID: 105, Index Name: GEIM800109
Index ID: 236, Index Name: PALJ810115
Index ID: 338, Index Name: ROBB760103
Index ID: 407, Index Name: AURR980108

Characteristic Frequency Peak (CFP): 0.2371 appears 5 times in: 
Index ID: 51, Index Name: CHOP780214
Index ID: 226, Index Name: PALJ810105
Index ID: 303, Index Name: RACS820106
Index ID: 371, Index Name: TANS770109
Index ID: 451, Index Name: KOEP990101

Characteristic Frequency Peak (CFP): 0.2368 appears 4 times in: 
Index ID: 52, Index Name: CHOP780215
Index ID: 123, Index Name: ISOY800105
Index ID: 299, Index Name: RACS820102
Index ID: 367, Index Name: TANS770105

Characteristic Frequency Peak (CFP): 0.1067 appears 1 times in: 
Index ID: 60, Index Name: CRAJ730101

Characteristic Frequency Peak (CFP): 0.0383 appears 16 times in: 
Index ID: 61, Index Name: CRAJ730102
Index ID: 66, Index Name: DESM900101
Index ID: 107, Index Name: GEIM800111
Index ID: 122, Index Name: ISOY800104
Index ID: 141, Index Name: KANM800104
Index ID: 147, Index Name: KRIW710101
Index ID: 161, Index Name: LEVM780103
Index ID: 253, Index Name: PRAM900104
Index ID: 289, Index Name: QIAN880134
Index ID: 290, Index Name: QIAN880135
Index ID: 341, Index Name: ROBB760106
Index ID: 366, Index Name: TANS770104
Index ID: 443, Index Name: NADH010101
Index ID: 447, Index Name: NADH010105
Index ID: 448, Index Name: NADH010106
Index ID: 545, Index Name: Ro

Characteristic Frequency Peak (CFP): 0.0813 appears 9 times in: 
Index ID: 63, Index Name: DAWD720101
Index ID: 82, Index Name: FAUJ880105
Index ID: 84, Index Name: FAUJ880107
Index ID: 126, Index Name: ISOY800108
Index ID: 173, Index Name: MAXF760104
Index ID: 234, Index Name: PALJ810113
Index ID: 369, Index Name: TANS770107
Index ID: 589, Index Name: Pf-s
Index ID: 600, Index Name: Proscale_24

Characteristic Frequency Peak (CFP): 0.1685 appears 2 times in: 
Index ID: 65, Index Name: DAYM780201
Index ID: 394, Index Name: ZASB820101

Characteristic Frequency Peak (CFP): 0.2966 appears 1 times in: 
Index ID: 69, Index Name: EISD860101

Characteristic Frequency Peak (CFP): 0.0273 appears 3 times in: 
Index ID: 70, Index Name: EISD860102
Index ID: 88, Index Name: FAUJ880111
Index ID: 550, Index Name: pHi

Characteristic Frequency Peak (CFP): 0.4705 appears 1 times in: 
Index ID: 73, Index Name: FASG760102

Characteristic Frequency Peak (CFP): 0.1709 appears 1 times in: 
Index ID: 74, Index Name: FASG760103

Characteristic Frequency Peak (CFP): 0.231 appears 1 times in: 
Index ID: 75, Index Name: FASG760104

Characteristic Frequency Peak (CFP): 0.1943 appears 2 times in: 
Index ID: 85, Index Name: FAUJ880108
Index ID: 358, Index Name: SNEP660103

Characteristic Frequency Peak (CFP): 0.127 appears 7 times in: 
Index ID: 87, Index Name: FAUJ880110
Index ID: 89, Index Name: FAUJ880112
Index ID: 103, Index Name: GEIM800107
Index ID: 114, Index Name: HOPA770101
Index ID: 115, Index Name: HOPT810101
Index ID: 224, Index Name: PALJ810103
Index ID: 233, Index Name: PALJ810112

Characteristic Frequency Peak (CFP): 0.0811 appears 6 times in: 
Index ID: 91, Index Name: FINA770101
Index ID: 287, Index Name: QIAN880132
Index ID: 306, Index Name: RACS820109
Index ID: 333, Index Name: RICJ880115
Index ID: 416, Index Name: AURR980117
Index ID: 432, Index Name: KIMC930101

Characteristic Frequency Peak (CFP): 0.0708 appears 2 times in: 
Index ID: 92, Index Name: FINA910101
Index ID: 403, Index Name: AURR980104

Characteristic Frequency Peak (CFP): 0.4463 appears 8 times in: 
Index ID: 93, Index Name: FINA910102
Index ID: 266, Index Name: QIAN880111
Index ID: 292, Index Name: QIAN880137
Index ID: 293, Index Name: QIAN880138
Index ID: 420, Index Name: ONEK900101
Index ID: 421, Index Name: ONEK900102
Index ID: 434, Index Name: BLAM930101
Index ID: 496, Index Name: GEOR030109

Characteristic Frequency Peak (CFP): 0.4885 appears 3 times in: 
Index ID: 94, Index Name: FINA910103
Index ID: 376, Index Name: VELV850101
Index ID: 473, Index Name: COSI940101

Characteristic Frequency Peak (CFP): 0.0276 appears 2 times in: 
Index ID: 95, Index Name: FINA910104
Index ID: 398, Index Name: ZIMJ680104

Characteristic Frequency Peak (CFP): 0.4253 appears 2 times in: 
Index ID: 97, Index Name: GEIM800101
Index ID: 100, Index Name: GEIM800104

Characteristic Frequency Peak (CFP): 0.2729 appears 1 times in: 
Index ID: 99, Index Name: GEIM800103

Characteristic Frequency Peak (CFP): 0.3789 appears 10 times in: 
Index ID: 101, Index Name: GEIM800105
Index ID: 102, Index Name: GEIM800106
Index ID: 106, Index Name: GEIM800110
Index ID: 218, Index Name: OOBM850102
Index ID: 276, Index Name: QIAN880121
Index ID: 277, Index Name: QIAN880122
Index ID: 428, Index Name: MUNV940103
Index ID: 431, Index Name: WIMW960101
Index ID: 433, Index Name: MONM990101
Index ID: 500, Index Name: BAEK050101

Characteristic Frequency Peak (CFP): 0.3748 appears 3 times in: 
Index ID: 116, Index Name: HUTJ700101
Index ID: 326, Index Name: RICJ880108
Index ID: 566, Index Name: aM

Characteristic Frequency Peak (CFP): 0.356 appears 1 times in: 
Index ID: 118, Index Name: HUTJ700103

Characteristic Frequency Peak (CFP): 0.4846 appears 4 times in: 
Index ID: 124, Index Name: ISOY800106
Index ID: 205, Index Name: NAKH920105
Index ID: 386, Index Name: WOLR810101
Index ID: 542, Index Name: Set3

Characteristic Frequency Peak (CFP): 0.3838 appears 1 times in: 
Index ID: 125, Index Name: ISOY800107

Characteristic Frequency Peak (CFP): 0.4023 appears 7 times in: 
Index ID: 130, Index Name: JANJ790101
Index ID: 209, Index Name: NISK800101
Index ID: 243, Index Name: PONP800104
Index ID: 247, Index Name: PONP800108
Index ID: 425, Index Name: VINM940104
Index ID: 528, Index Name: FASG890101
Index ID: 537, Index Name: pK2NEW(NH3)

Characteristic Frequency Peak (CFP): 0.0859 appears 2 times in: 
Index ID: 133, Index Name: JOND750102
Index ID: 282, Index Name: QIAN880127

Characteristic Frequency Peak (CFP): 0.2783 appears 11 times in: 
Index ID: 143, Index Name: KARP850102
Index ID: 169, Index Name: MANP780101
Index ID: 181, Index Name: MEIH800101
Index ID: 240, Index Name: PONP800101
Index ID: 245, Index Name: PONP800106
Index ID: 295, Index Name: RACS770101
Index ID: 516, Index Name: CORJ870103
Index ID: 517, Index Name: CORJ870104
Index ID: 518, Index Name: CORJ870105
Index ID: 520, Index Name: CORJ870107
Index ID: 521, Index Name: CORJ870108

Characteristic Frequency Peak (CFP): 0.2683 appears 3 times in: 
Index ID: 144, Index Name: KARP850103
Index ID: 204, Index Name: NAKH920104
Index ID: 469, Index Name: FUKS010112

Characteristic Frequency Peak (CFP): 0.1946 appears 1 times in: 
Index ID: 145, Index Name: KHAG800101

Characteristic Frequency Peak (CFP): 0.4211 appears 4 times in: 
Index ID: 152, Index Name: LAWE840101
Index ID: 199, Index Name: NAKH900112
Index ID: 391, Index Name: YUTK870102
Index ID: 465, Index Name: FUKS010108

Characteristic Frequency Peak (CFP): 0.377 appears 4 times in: 
Index ID: 163, Index Name: LEVM780105
Index ID: 225, Index Name: PALJ810104
Index ID: 252, Index Name: PRAM900103
Index ID: 606, Index Name: Proscale_45

Characteristic Frequency Peak (CFP): 0.4888 appears 9 times in: 
Index ID: 165, Index Name: LEWP710101
Index ID: 269, Index Name: QIAN880114
Index ID: 271, Index Name: QIAN880116
Index ID: 279, Index Name: QIAN880124
Index ID: 294, Index Name: QIAN880139
Index ID: 321, Index Name: RICJ880103
Index ID: 395, Index Name: ZIMJ680101
Index ID: 400, Index Name: AURR980101
Index ID: 591, Index Name: Proscale_4

Characteristic Frequency Peak (CFP): 0.3569 appears 1 times in: 
Index ID: 175, Index Name: MAXF760106

Characteristic Frequency Peak (CFP): 0.0828 appears 1 times in: 
Index ID: 176, Index Name: MCMT640101

Characteristic Frequency Peak (CFP): 0.4841 appears 5 times in: 
Index ID: 188, Index Name: NAKH900101
Index ID: 454, Index Name: CEDJ970102
Index ID: 456, Index Name: CEDJ970104
Index ID: 601, Index Name: Proscale_28
Index ID: 610, Index Name: Proscale_57

Characteristic Frequency Peak (CFP): 0.3691 appears 5 times in: 
Index ID: 190, Index Name: NAKH900103
Index ID: 192, Index Name: NAKH900105
Index ID: 323, Index Name: RICJ880105
Index ID: 539, Index Name: GES
Index ID: 602, Index Name: Proscale_30

Characteristic Frequency Peak (CFP): 0.2986 appears 2 times in: 
Index ID: 191, Index Name: NAKH900104
Index ID: 193, Index Name: NAKH900106

Characteristic Frequency Peak (CFP): 0.0176 appears 1 times in: 
Index ID: 194, Index Name: NAKH900107

Characteristic Frequency Peak (CFP): 0.324 appears 1 times in: 
Index ID: 195, Index Name: NAKH900108

Characteristic Frequency Peak (CFP): 0.4019 appears 7 times in: 
Index ID: 197, Index Name: NAKH900110
Index ID: 283, Index Name: QIAN880128
Index ID: 300, Index Name: RACS820103
Index ID: 315, Index Name: RADA880104
Index ID: 316, Index Name: RADA880105
Index ID: 332, Index Name: RICJ880114
Index ID: 556, Index Name: Hnc

Characteristic Frequency Peak (CFP): 0.2656 appears 1 times in: 
Index ID: 201, Index Name: NAKH920101

Characteristic Frequency Peak (CFP): 0.019 appears 2 times in: 
Index ID: 213, Index Name: OOBM770102
Index ID: 557, Index Name: Esm

Characteristic Frequency Peak (CFP): 0.2751 appears 2 times in: 
Index ID: 219, Index Name: OOBM850103
Index ID: 478, Index Name: WILM950104

Characteristic Frequency Peak (CFP): 0.5 appears 4 times in: 
Index ID: 220, Index Name: OOBM850104
Index ID: 291, Index Name: QIAN880136
Index ID: 491, Index Name: GEOR030104
Index ID: 533, Index Name: Factor5NEW

Characteristic Frequency Peak (CFP): 0.0862 appears 2 times in: 
Index ID: 221, Index Name: OOBM850105
Index ID: 270, Index Name: QIAN880115

Characteristic Frequency Peak (CFP): 0.4204 appears 1 times in: 
Index ID: 228, Index Name: PALJ810107

Characteristic Frequency Peak (CFP): 0.02 appears 2 times in: 
Index ID: 229, Index Name: PALJ810108
Index ID: 272, Index Name: QIAN880117

Characteristic Frequency Peak (CFP): 0.0227 appears 10 times in: 
Index ID: 230, Index Name: PALJ810109
Index ID: 254, Index Name: PTIO830101
Index ID: 263, Index Name: QIAN880108
Index ID: 264, Index Name: QIAN880109
Index ID: 265, Index Name: QIAN880110
Index ID: 305, Index Name: RACS820108
Index ID: 307, Index Name: RACS820110
Index ID: 415, Index Name: AURR980116
Index ID: 426, Index Name: MUNV940101
Index ID: 427, Index Name: MUNV940102

Characteristic Frequency Peak (CFP): 0.2654 appears 2 times in: 
Index ID: 232, Index Name: PALJ810111
Index ID: 284, Index Name: QIAN880129

Characteristic Frequency Peak (CFP): 0.4893 appears 3 times in: 
Index ID: 237, Index Name: PALJ810116
Index ID: 488, Index Name: GEOR030101
Index ID: 493, Index Name: GEOR030106

Characteristic Frequency Peak (CFP): 0.1521 appears 1 times in: 
Index ID: 244, Index Name: PONP800105

Characteristic Frequency Peak (CFP): 0.1106 appears 1 times in: 
Index ID: 246, Index Name: PONP800107

Characteristic Frequency Peak (CFP): 0.3767 appears 1 times in: 
Index ID: 248, Index Name: PRAM820101

Characteristic Frequency Peak (CFP): 0.0845 appears 2 times in: 
Index ID: 249, Index Name: PRAM820102
Index ID: 250, Index Name: PRAM820103

Characteristic Frequency Peak (CFP): 0.1157 appears 1 times in: 
Index ID: 256, Index Name: QIAN880101

Characteristic Frequency Peak (CFP): 0.3215 appears 1 times in: 
Index ID: 257, Index Name: QIAN880102

Characteristic Frequency Peak (CFP): 0.0767 appears 1 times in: 
Index ID: 258, Index Name: QIAN880103

Characteristic Frequency Peak (CFP): 0.0586 appears 2 times in: 
Index ID: 259, Index Name: QIAN880104
Index ID: 327, Index Name: RICJ880109

Characteristic Frequency Peak (CFP): 0.0786 appears 1 times in: 
Index ID: 260, Index Name: QIAN880105

Characteristic Frequency Peak (CFP): 0.0249 appears 2 times in: 
Index ID: 267, Index Name: QIAN880112
Index ID: 311, Index Name: RACS820114

Characteristic Frequency Peak (CFP): 0.0251 appears 1 times in: 
Index ID: 268, Index Name: QIAN880113

Characteristic Frequency Peak (CFP): 0.1267 appears 1 times in: 
Index ID: 273, Index Name: QIAN880118

Characteristic Frequency Peak (CFP): 0.4346 appears 1 times in: 
Index ID: 280, Index Name: QIAN880125

Characteristic Frequency Peak (CFP): 0.4275 appears 1 times in: 
Index ID: 285, Index Name: QIAN880130

Characteristic Frequency Peak (CFP): 0.4282 appears 3 times in: 
Index ID: 298, Index Name: RACS820101
Index ID: 309, Index Name: RACS820112
Index ID: 375, Index Name: VASM830103

Characteristic Frequency Peak (CFP): 0.1863 appears 1 times in: 
Index ID: 301, Index Name: RACS820104

Characteristic Frequency Peak (CFP): 0.3882 appears 2 times in: 
Index ID: 302, Index Name: RACS820105
Index ID: 471, Index Name: TSAJ990101

Characteristic Frequency Peak (CFP): 0.0476 appears 1 times in: 
Index ID: 304, Index Name: RACS820107

Characteristic Frequency Peak (CFP): 0.4348 appears 1 times in: 
Index ID: 310, Index Name: RACS820113

Characteristic Frequency Peak (CFP): 0.0229 appears 4 times in: 
Index ID: 317, Index Name: RADA880106
Index ID: 411, Index Name: AURR980112
Index ID: 413, Index Name: AURR980114
Index ID: 414, Index Name: AURR980115

Characteristic Frequency Peak (CFP): 0.2366 appears 1 times in: 
Index ID: 320, Index Name: RICJ880101

Characteristic Frequency Peak (CFP): 0.2024 appears 1 times in: 
Index ID: 322, Index Name: RICJ880104

Characteristic Frequency Peak (CFP): 0.0605 appears 1 times in: 
Index ID: 325, Index Name: RICJ880107

Characteristic Frequency Peak (CFP): 0.4236 appears 2 times in: 
Index ID: 328, Index Name: RICJ880110
Index ID: 409, Index Name: AURR980110

Characteristic Frequency Peak (CFP): 0.0686 appears 1 times in: 
Index ID: 334, Index Name: RICJ880116

Characteristic Frequency Peak (CFP): 0.4709 appears 1 times in: 
Index ID: 335, Index Name: RICJ880117

Characteristic Frequency Peak (CFP): 0.1265 appears 1 times in: 
Index ID: 337, Index Name: ROBB760102

Characteristic Frequency Peak (CFP): 0.0366 appears 1 times in: 
Index ID: 339, Index Name: ROBB760104

Characteristic Frequency Peak (CFP): 0.2026 appears 1 times in: 
Index ID: 342, Index Name: ROBB760107

Characteristic Frequency Peak (CFP): 0.2041 appears 2 times in: 
Index ID: 354, Index Name: ROSM880103
Index ID: 586, Index Name: v

Characteristic Frequency Peak (CFP): 0.3708 appears 1 times in: 
Index ID: 357, Index Name: SNEP660102

Characteristic Frequency Peak (CFP): 0.4187 appears 1 times in: 
Index ID: 361, Index Name: SUEM840102

Characteristic Frequency Peak (CFP): 0.4824 appears 2 times in: 
Index ID: 364, Index Name: TANS770102
Index ID: 489, Index Name: GEOR030102

Characteristic Frequency Peak (CFP): 0.2266 appears 1 times in: 
Index ID: 368, Index Name: TANS770106

Characteristic Frequency Peak (CFP): 0.2954 appears 1 times in: 
Index ID: 370, Index Name: TANS770108

Characteristic Frequency Peak (CFP): 0.2063 appears 1 times in: 
Index ID: 374, Index Name: VASM830102

Characteristic Frequency Peak (CFP): 0.1196 appears 1 times in: 
Index ID: 378, Index Name: VHEG790101

Characteristic Frequency Peak (CFP): 0.3621 appears 1 times in: 
Index ID: 382, Index Name: WERD780102

Characteristic Frequency Peak (CFP): 0.1838 appears 1 times in: 
Index ID: 383, Index Name: WERD780103

Characteristic Frequency Peak (CFP): 0.1199 appears 1 times in: 
Index ID: 384, Index Name: WERD780104

Characteristic Frequency Peak (CFP): 0.0212 appears 1 times in: 
Index ID: 389, Index Name: WOLS870103

Characteristic Frequency Peak (CFP): 0.04 appears 2 times in: 
Index ID: 390, Index Name: YUTK870101
Index ID: 574, Index Name: dGh

Characteristic Frequency Peak (CFP): 0.176 appears 2 times in: 
Index ID: 393, Index Name: YUTK870104
Index ID: 577, Index Name: dHh

Characteristic Frequency Peak (CFP): 0.0369 appears 1 times in: 
Index ID: 402, Index Name: AURR980103

Characteristic Frequency Peak (CFP): 0.1038 appears 1 times in: 
Index ID: 404, Index Name: AURR980105

Characteristic Frequency Peak (CFP): 0.0186 appears 1 times in: 
Index ID: 405, Index Name: AURR980106

Characteristic Frequency Peak (CFP): 0.0208 appears 1 times in: 
Index ID: 410, Index Name: AURR980111

Characteristic Frequency Peak (CFP): 0.4441 appears 1 times in: 
Index ID: 412, Index Name: AURR980113

Characteristic Frequency Peak (CFP): 0.0173 appears 1 times in: 
Index ID: 417, Index Name: AURR980118

Characteristic Frequency Peak (CFP): 0.3792 appears 1 times in: 
Index ID: 418, Index Name: AURR980119

Characteristic Frequency Peak (CFP): 0.0857 appears 1 times in: 
Index ID: 419, Index Name: AURR980120

Characteristic Frequency Peak (CFP): 0.2065 appears 1 times in: 
Index ID: 442, Index Name: FODM020101

Characteristic Frequency Peak (CFP): 0.3694 appears 1 times in: 
Index ID: 449, Index Name: NADH010107

Characteristic Frequency Peak (CFP): 0.1316 appears 1 times in: 
Index ID: 477, Index Name: WILM950103

Characteristic Frequency Peak (CFP): 0.0815 appears 1 times in: 
Index ID: 490, Index Name: GEOR030103

Characteristic Frequency Peak (CFP): 0.2312 appears 1 times in: 
Index ID: 492, Index Name: GEOR030105

Characteristic Frequency Peak (CFP): 0.0381 appears 1 times in: 
Index ID: 494, Index Name: GEOR030107

Characteristic Frequency Peak (CFP): 0.4419 appears 1 times in: 
Index ID: 503, Index Name: DIGM050101

Characteristic Frequency Peak (CFP): 0.384 appears 1 times in: 
Index ID: 509, Index Name: GUYH850105

Characteristic Frequency Peak (CFP): 0.3835 appears 1 times in: 
Index ID: 510, Index Name: JACR890101

Characteristic Frequency Peak (CFP): 0.2136 appears 1 times in: 
Index ID: 531, Index Name: Factor3NEW

Characteristic Frequency Peak (CFP): 0.2046 appears 2 times in: 
Index ID: 532, Index Name: Factor4NEW
Index ID: 581, Index Name: dHc

Characteristic Frequency Peak (CFP): 0.3818 appears 1 times in: 
Index ID: 541, Index Name: Set2

Characteristic Frequency Peak (CFP): 0.1897 appears 1 times in: 
Index ID: 547, Index Name: K0

Characteristic Frequency Peak (CFP): 0.4033 appears 1 times in: 
Index ID: 551, Index Name: pK'

Characteristic Frequency Peak (CFP): 0.498 appears 1 times in: 
Index ID: 565, Index Name: aC

Characteristic Frequency Peak (CFP): 0.1758 appears 1 times in: 
Index ID: 576, Index Name: GhN

Characteristic Frequency Peak (CFP): 0.1057 appears 1 times in: 
Index ID: 580, Index Name: dGc

Characteristic Frequency Peak (CFP): 0.4397 appears 1 times in: 
Index ID: 583, Index Name: dG

Characteristic Frequency Peak (CFP): 0.4399 appears 1 times in: 
Index ID: 584, Index Name: dH

Characteristic Frequency Peak (CFP): 0.4919 appears 1 times in: 
Index ID: 585, Index Name: -TdS

Characteristic Frequency Peak (CFP): 0.2039 appears 1 times in: 
Index ID: 587, Index Name: s

Characteristic Frequency Peak (CFP): 0.2969 appears 1 times in: 
Index ID: 594, Index Name: Proscale_11

Characteristic Frequency Peak (CFP): 0.0752 appears 1 times in: 
Index ID: 604, Index Name: Proscale_41

Characteristic Frequency Peak (CFP): 0.2764 appears 1 times in: 
Index ID: 607, Index Name: Proscale_47
