# Supplementary material for: CISAPS: Complex Informational Spectrum for the Analysis of Protein Sequences
Source: Adv Bioinformatics. 2015 Jan 6;2015:909765. doi: 10.1155/2015/909765 (PMC4302972; doi:10.1155/2015/909765)
Supplement: Supplementary file 1 — Supplement 1 provides detailed information about the 611 unique Amino Acid Indices used by the CISAPS server to encode protein sequences to numerical sequences. These Amino Acid Indices represent different biochemical properties of the proteins and are made available at . Supplement 2 provides the protein sequences of influenza Neuraminidase gene used as the case study presented in the paper. Eight different groups of the proteins are included as follows: (i) 27 NA proteins for H1N1 (1933–1946) (ii) 12 NA proteins for H1N1 (1947–1957) (iii) 48 NA proteins for H1N1 (1979–1989) (iv) 200 NA Proteins for H1N1 (2009) (v) 76 NA Proteins for H2N2 (1957–1968) (vi) 200 NA Proteins for H3N2 (1968–2000) (vii) 27 NA Proteins for H1N2 (2001–2004) (viii) 70 NA Proteins for H5N1 (2005–2009). Supplement 3 provides the results produced by CISAPS Server as an outcome of the analysis of the protein sequences included in Supplement 2. The results include reports generated for absolute, real, and imaginary informational spectrum characteristic frequency peaks. [file 909765.f1.zip › Supplement 3 - Reports for the Case Study/H1N1/H1N1 1947/processeddata/Real_Summary.txt]

Characteristic Frequency Peak (CFP): 0.4844 appears 36
Characteristic Frequency Peak (CFP): 0.1426 appears 16
Characteristic Frequency Peak (CFP): 0.1213 appears 14
Characteristic Frequency Peak (CFP): 0.1216 appears 9
Characteristic Frequency Peak (CFP): 0.1084 appears 25
Characteristic Frequency Peak (CFP): 0.1086 appears 13
Characteristic Frequency Peak (CFP): 0.1423 appears 20
Characteristic Frequency Peak (CFP): 0.1272 appears 47
Characteristic Frequency Peak (CFP): 0.0588 appears 1
Characteristic Frequency Peak (CFP): 0.4607 appears 4
Characteristic Frequency Peak (CFP): 0.489 appears 4
Characteristic Frequency Peak (CFP): 0.4465 appears 1
Characteristic Frequency Peak (CFP): 0.0957 appears 1
Characteristic Frequency Peak (CFP): 0.4233 appears 2
Characteristic Frequency Peak (CFP): 0.4038 appears 2
Characteristic Frequency Peak (CFP): 0.417 appears 8
Characteristic Frequency Peak (CFP): 0.2068 appears 4
Characteristic Frequency Peak (CFP): 0.4231 appears 1
Characteristic Frequency Peak (CFP): 0.0581 appears 2
Characteristic Frequency Peak (CFP): 0.3462 appears 1
Characteristic Frequency Peak (CFP): 0.0559 appears 1
Characteristic Frequency Peak (CFP): 0.083 appears 14
Characteristic Frequency Peak (CFP): 0.0583 appears 5
Characteristic Frequency Peak (CFP): 0.4021 appears 34
Characteristic Frequency Peak (CFP): 0.2786 appears 9
Characteristic Frequency Peak (CFP): 0.3787 appears 24
Characteristic Frequency Peak (CFP): 0.0833 appears 5
Characteristic Frequency Peak (CFP): 0.4983 appears 3
Characteristic Frequency Peak (CFP): 0.4041 appears 4
Characteristic Frequency Peak (CFP): 0.2351 appears 2
Characteristic Frequency Peak (CFP): 0.0789 appears 3
Characteristic Frequency Peak (CFP): 0.0649 appears 1
Characteristic Frequency Peak (CFP): 0.3242 appears 3
Characteristic Frequency Peak (CFP): 0.0386 appears 4
Characteristic Frequency Peak (CFP): 0.021 appears 2
Characteristic Frequency Peak (CFP): 0.0769 appears 7
Characteristic Frequency Peak (CFP): 0.2371 appears 5
Characteristic Frequency Peak (CFP): 0.2368 appears 4
Characteristic Frequency Peak (CFP): 0.1067 appears 1
Characteristic Frequency Peak (CFP): 0.0383 appears 16
Characteristic Frequency Peak (CFP): 0.0813 appears 9
Characteristic Frequency Peak (CFP): 0.1685 appears 2
Characteristic Frequency Peak (CFP): 0.2966 appears 1
Characteristic Frequency Peak (CFP): 0.0273 appears 3
Characteristic Frequency Peak (CFP): 0.4705 appears 1
Characteristic Frequency Peak (CFP): 0.1709 appears 1
Characteristic Frequency Peak (CFP): 0.231 appears 1
Characteristic Frequency Peak (CFP): 0.1943 appears 2
Characteristic Frequency Peak (CFP): 0.127 appears 7
Characteristic Frequency Peak (CFP): 0.0811 appears 6
Characteristic Frequency Peak (CFP): 0.0708 appears 2
Characteristic Frequency Peak (CFP): 0.4463 appears 8
Characteristic Frequency Peak (CFP): 0.4885 appears 3
Characteristic Frequency Peak (CFP): 0.0276 appears 2
Characteristic Frequency Peak (CFP): 0.4253 appears 2
Characteristic Frequency Peak (CFP): 0.2729 appears 1
Characteristic Frequency Peak (CFP): 0.3789 appears 10
Characteristic Frequency Peak (CFP): 0.3748 appears 3
Characteristic Frequency Peak (CFP): 0.356 appears 1
Characteristic Frequency Peak (CFP): 0.4846 appears 4
Characteristic Frequency Peak (CFP): 0.3838 appears 1
Characteristic Frequency Peak (CFP): 0.4023 appears 7
Characteristic Frequency Peak (CFP): 0.0859 appears 2
Characteristic Frequency Peak (CFP): 0.2783 appears 11
Characteristic Frequency Peak (CFP): 0.2683 appears 3
Characteristic Frequency Peak (CFP): 0.1946 appears 1
Characteristic Frequency Peak (CFP): 0.4211 appears 4
Characteristic Frequency Peak (CFP): 0.377 appears 4
Characteristic Frequency Peak (CFP): 0.4888 appears 9
Characteristic Frequency Peak (CFP): 0.3569 appears 1
Characteristic Frequency Peak (CFP): 0.0828 appears 1
Characteristic Frequency Peak (CFP): 0.4841 appears 5
Characteristic Frequency Peak (CFP): 0.3691 appears 5
Characteristic Frequency Peak (CFP): 0.2986 appears 2
Characteristic Frequency Peak (CFP): 0.0176 appears 1
Characteristic Frequency Peak (CFP): 0.324 appears 1
Characteristic Frequency Peak (CFP): 0.4019 appears 7
Characteristic Frequency Peak (CFP): 0.2656 appears 1
Characteristic Frequency Peak (CFP): 0.019 appears 2
Characteristic Frequency Peak (CFP): 0.2751 appears 2
Characteristic Frequency Peak (CFP): 0.5 appears 4
Characteristic Frequency Peak (CFP): 0.0862 appears 2
Characteristic Frequency Peak (CFP): 0.4204 appears 1
Characteristic Frequency Peak (CFP): 0.02 appears 2
Characteristic Frequency Peak (CFP): 0.0227 appears 10
Characteristic Frequency Peak (CFP): 0.2654 appears 2
Characteristic Frequency Peak (CFP): 0.4893 appears 3
Characteristic Frequency Peak (CFP): 0.1521 appears 1
Characteristic Frequency Peak (CFP): 0.1106 appears 1
Characteristic Frequency Peak (CFP): 0.3767 appears 1
Characteristic Frequency Peak (CFP): 0.0845 appears 2
Characteristic Frequency Peak (CFP): 0.1157 appears 1
Characteristic Frequency Peak (CFP): 0.3215 appears 1
Characteristic Frequency Peak (CFP): 0.0767 appears 1
Characteristic Frequency Peak (CFP): 0.0586 appears 2
Characteristic Frequency Peak (CFP): 0.0786 appears 1
Characteristic Frequency Peak (CFP): 0.0249 appears 2
Characteristic Frequency Peak (CFP): 0.0251 appears 1
Characteristic Frequency Peak (CFP): 0.1267 appears 1
Characteristic Frequency Peak (CFP): 0.4346 appears 1
Characteristic Frequency Peak (CFP): 0.4275 appears 1
Characteristic Frequency Peak (CFP): 0.4282 appears 3
Characteristic Frequency Peak (CFP): 0.1863 appears 1
Characteristic Frequency Peak (CFP): 0.3882 appears 2
Characteristic Frequency Peak (CFP): 0.0476 appears 1
Characteristic Frequency Peak (CFP): 0.4348 appears 1
Characteristic Frequency Peak (CFP): 0.0229 appears 4
Characteristic Frequency Peak (CFP): 0.2366 appears 1
Characteristic Frequency Peak (CFP): 0.2024 appears 1
Characteristic Frequency Peak (CFP): 0.0605 appears 1
Characteristic Frequency Peak (CFP): 0.4236 appears 2
Characteristic Frequency Peak (CFP): 0.0686 appears 1
Characteristic Frequency Peak (CFP): 0.4709 appears 1
Characteristic Frequency Peak (CFP): 0.1265 appears 1
Characteristic Frequency Peak (CFP): 0.0366 appears 1
Characteristic Frequency Peak (CFP): 0.2026 appears 1
Characteristic Frequency Peak (CFP): 0.2041 appears 2
Characteristic Frequency Peak (CFP): 0.3708 appears 1
Characteristic Frequency Peak (CFP): 0.4187 appears 1
Characteristic Frequency Peak (CFP): 0.4824 appears 2
Characteristic Frequency Peak (CFP): 0.2266 appears 1
Characteristic Frequency Peak (CFP): 0.2954 appears 1
Characteristic Frequency Peak (CFP): 0.2063 appears 1
Characteristic Frequency Peak (CFP): 0.1196 appears 1
Characteristic Frequency Peak (CFP): 0.3621 appears 1
Characteristic Frequency Peak (CFP): 0.1838 appears 1
Characteristic Frequency Peak (CFP): 0.1199 appears 1
Characteristic Frequency Peak (CFP): 0.0212 appears 1
Characteristic Frequency Peak (CFP): 0.04 appears 2
Characteristic Frequency Peak (CFP): 0.176 appears 2
Characteristic Frequency Peak (CFP): 0.0369 appears 1
Characteristic Frequency Peak (CFP): 0.1038 appears 1
Characteristic Frequency Peak (CFP): 0.0186 appears 1
Characteristic Frequency Peak (CFP): 0.0208 appears 1
Characteristic Frequency Peak (CFP): 0.4441 appears 1
Characteristic Frequency Peak (CFP): 0.0173 appears 1
Characteristic Frequency Peak (CFP): 0.3792 appears 1
Characteristic Frequency Peak (CFP): 0.0857 appears 1
Characteristic Frequency Peak (CFP): 0.2065 appears 1
Characteristic Frequency Peak (CFP): 0.3694 appears 1
Characteristic Frequency Peak (CFP): 0.1316 appears 1
Characteristic Frequency Peak (CFP): 0.0815 appears 1
Characteristic Frequency Peak (CFP): 0.2312 appears 1
Characteristic Frequency Peak (CFP): 0.0381 appears 1
Characteristic Frequency Peak (CFP): 0.4419 appears 1
Characteristic Frequency Peak (CFP): 0.384 appears 1
Characteristic Frequency Peak (CFP): 0.3835 appears 1
Characteristic Frequency Peak (CFP): 0.2136 appears 1
Characteristic Frequency Peak (CFP): 0.2046 appears 2
Characteristic Frequency Peak (CFP): 0.3818 appears 1
Characteristic Frequency Peak (CFP): 0.1897 appears 1
Characteristic Frequency Peak (CFP): 0.4033 appears 1
Characteristic Frequency Peak (CFP): 0.498 appears 1
Characteristic Frequency Peak (CFP): 0.1758 appears 1
Characteristic Frequency Peak (CFP): 0.1057 appears 1
Characteristic Frequency Peak (CFP): 0.4397 appears 1
Characteristic Frequency Peak (CFP): 0.4399 appears 1
Characteristic Frequency Peak (CFP): 0.4919 appears 1
Characteristic Frequency Peak (CFP): 0.2039 appears 1
Characteristic Frequency Peak (CFP): 0.2969 appears 1
Characteristic Frequency Peak (CFP): 0.0752 appears 1
Characteristic Frequency Peak (CFP): 0.2764 appears 1
