# Supplementary material for: CISAPS: Complex Informational Spectrum for the Analysis of Protein Sequences
Source: Adv Bioinformatics. 2015 Jan 6;2015:909765. doi: 10.1155/2015/909765 (PMC4302972; doi:10.1155/2015/909765)
Supplement: Supplementary file 1 — Supplement 1 provides detailed information about the 611 unique Amino Acid Indices used by the CISAPS server to encode protein sequences to numerical sequences. These Amino Acid Indices represent different biochemical properties of the proteins and are made available at . Supplement 2 provides the protein sequences of influenza Neuraminidase gene used as the case study presented in the paper. Eight different groups of the proteins are included as follows: (i) 27 NA proteins for H1N1 (1933–1946) (ii) 12 NA proteins for H1N1 (1947–1957) (iii) 48 NA proteins for H1N1 (1979–1989) (iv) 200 NA Proteins for H1N1 (2009) (v) 76 NA Proteins for H2N2 (1957–1968) (vi) 200 NA Proteins for H3N2 (1968–2000) (vii) 27 NA Proteins for H1N2 (2001–2004) (viii) 70 NA Proteins for H5N1 (2005–2009). Supplement 3 provides the results produced by CISAPS Server as an outcome of the analysis of the protein sequences included in Supplement 2. The results include reports generated for absolute, real, and imaginary informational spectrum characteristic frequency peaks. [file 909765.f1.zip › Supplement 3 - Reports for the Case Study/H1N1/H1N1 1979/processeddata/Imaginary_Summary.txt]

Characteristic Frequency Peak (CFP): 0.4836 appears 6
Characteristic Frequency Peak (CFP): 0.1414 appears 9
Characteristic Frequency Peak (CFP): 0.1204 appears 17
Characteristic Frequency Peak (CFP): 0.1094 appears 1
Characteristic Frequency Peak (CFP): 0.1279 appears 5
Characteristic Frequency Peak (CFP): 0.1074 appears 14
Characteristic Frequency Peak (CFP): 0.1431 appears 29
Characteristic Frequency Peak (CFP): 0.1416 appears 39
Characteristic Frequency Peak (CFP): 0.1282 appears 46
Characteristic Frequency Peak (CFP): 0.1533 appears 1
Characteristic Frequency Peak (CFP): 0.1536 appears 1
Characteristic Frequency Peak (CFP): 0.02 appears 4
Characteristic Frequency Peak (CFP): 0.0234 appears 3
Characteristic Frequency Peak (CFP): 0.4641 appears 1
Characteristic Frequency Peak (CFP): 0.0779 appears 18
Characteristic Frequency Peak (CFP): 0.0376 appears 14
Characteristic Frequency Peak (CFP): 0.4333 appears 1
Characteristic Frequency Peak (CFP): 0.1257 appears 2
Characteristic Frequency Peak (CFP): 0.1428 appears 1
Characteristic Frequency Peak (CFP): 0.0593 appears 2
Characteristic Frequency Peak (CFP): 0.3472 appears 1
Characteristic Frequency Peak (CFP): 0.0571 appears 4
Characteristic Frequency Peak (CFP): 0.0823 appears 24
Characteristic Frequency Peak (CFP): 0.4834 appears 22
Characteristic Frequency Peak (CFP): 0.4009 appears 9
Characteristic Frequency Peak (CFP): 0.0391 appears 22
Characteristic Frequency Peak (CFP): 0.0825 appears 4
Characteristic Frequency Peak (CFP): 0.062 appears 2
Characteristic Frequency Peak (CFP): 0.2361 appears 6
Characteristic Frequency Peak (CFP): 0.0781 appears 2
Characteristic Frequency Peak (CFP): 0.1433 appears 12
Characteristic Frequency Peak (CFP): 0.1096 appears 2
Characteristic Frequency Peak (CFP): 0.0374 appears 33
Characteristic Frequency Peak (CFP): 0.2358 appears 4
Characteristic Frequency Peak (CFP): 0.4358 appears 2
Characteristic Frequency Peak (CFP): 0.0393 appears 3
Characteristic Frequency Peak (CFP): 0.0198 appears 6
Characteristic Frequency Peak (CFP): 0.1956 appears 2
Characteristic Frequency Peak (CFP): 0.3828 appears 10
Characteristic Frequency Peak (CFP): 0.0283 appears 6
Characteristic Frequency Peak (CFP): 0.1206 appears 15
Characteristic Frequency Peak (CFP): 0.4717 appears 1
Characteristic Frequency Peak (CFP): 0.3906 appears 1
Characteristic Frequency Peak (CFP): 0.2302 appears 1
Characteristic Frequency Peak (CFP): 0.0237 appears 17
Characteristic Frequency Peak (CFP): 0.0261 appears 3
Characteristic Frequency Peak (CFP): 0.0574 appears 2
Characteristic Frequency Peak (CFP): 0.1953 appears 2
Characteristic Frequency Peak (CFP): 0.0264 appears 3
Characteristic Frequency Peak (CFP): 0.072 appears 1
Characteristic Frequency Peak (CFP): 0.0239 appears 8
Characteristic Frequency Peak (CFP): 0.0718 appears 2
Characteristic Frequency Peak (CFP): 0.3777 appears 3
Characteristic Frequency Peak (CFP): 0.2739 appears 1
Characteristic Frequency Peak (CFP): 0.4263 appears 1
Characteristic Frequency Peak (CFP): 0.3779 appears 4
Characteristic Frequency Peak (CFP): 0.0642 appears 2
Characteristic Frequency Peak (CFP): 0.0205 appears 2
Characteristic Frequency Peak (CFP): 0.374 appears 2
Characteristic Frequency Peak (CFP): 0.4011 appears 5
Characteristic Frequency Peak (CFP): 0.469 appears 1
Characteristic Frequency Peak (CFP): 0.4031 appears 1
Characteristic Frequency Peak (CFP): 0.0596 appears 5
Characteristic Frequency Peak (CFP): 0.2693 appears 1
Characteristic Frequency Peak (CFP): 0.4177 appears 4
Characteristic Frequency Peak (CFP): 0.49 appears 3
Characteristic Frequency Peak (CFP): 0.126 appears 1
Characteristic Frequency Peak (CFP): 0.4402 appears 1
Characteristic Frequency Peak (CFP): 0.3582 appears 1
Characteristic Frequency Peak (CFP): 0.1077 appears 5
Characteristic Frequency Peak (CFP): 0.4832 appears 6
Characteristic Frequency Peak (CFP): 0.3408 appears 1
Characteristic Frequency Peak (CFP): 0.3701 appears 3
Characteristic Frequency Peak (CFP): 0.3823 appears 1
Characteristic Frequency Peak (CFP): 0.1284 appears 1
Characteristic Frequency Peak (CFP): 0.2673 appears 1
Characteristic Frequency Peak (CFP): 0.1262 appears 2
Characteristic Frequency Peak (CFP): 0.4268 appears 1
Characteristic Frequency Peak (CFP): 0.0776 appears 2
Characteristic Frequency Peak (CFP): 0.4211 appears 1
Characteristic Frequency Peak (CFP): 0.4336 appears 2
Characteristic Frequency Peak (CFP): 0.0828 appears 1
Characteristic Frequency Peak (CFP): 0.0854 appears 2
Characteristic Frequency Peak (CFP): 0.376 appears 1
Characteristic Frequency Peak (CFP): 0.0161 appears 1
Characteristic Frequency Peak (CFP): 0.4895 appears 3
Characteristic Frequency Peak (CFP): 0.4897 appears 4
Characteristic Frequency Peak (CFP): 0.021 appears 1
Characteristic Frequency Peak (CFP): 0.4355 appears 1
Characteristic Frequency Peak (CFP): 0.0869 appears 1
Characteristic Frequency Peak (CFP): 0.4424 appears 1
Characteristic Frequency Peak (CFP): 0.4338 appears 2
Characteristic Frequency Peak (CFP): 0.4639 appears 1
Characteristic Frequency Peak (CFP): 0.4451 appears 1
Characteristic Frequency Peak (CFP): 0.2773 appears 1
Characteristic Frequency Peak (CFP): 0.177 appears 1
Characteristic Frequency Peak (CFP): 0.0178 appears 1
Characteristic Frequency Peak (CFP): 0.1853 appears 1
Characteristic Frequency Peak (CFP): 0.4646 appears 1
Characteristic Frequency Peak (CFP): 0.0217 appears 1
Characteristic Frequency Peak (CFP): 0.4292 appears 2
Characteristic Frequency Peak (CFP): 0.4006 appears 2
Characteristic Frequency Peak (CFP): 0.2034 appears 2
Characteristic Frequency Peak (CFP): 0.3684 appears 1
Characteristic Frequency Peak (CFP): 0.0598 appears 2
Characteristic Frequency Peak (CFP): 0.0579 appears 1
Characteristic Frequency Peak (CFP): 0.4246 appears 1
Characteristic Frequency Peak (CFP): 0.022 appears 1
Characteristic Frequency Peak (CFP): 0.4033 appears 2
Characteristic Frequency Peak (CFP): 0.0537 appears 2
Characteristic Frequency Peak (CFP): 0.4724 appears 1
Characteristic Frequency Peak (CFP): 0.0623 appears 1
Characteristic Frequency Peak (CFP): 0.0166 appears 1
Characteristic Frequency Peak (CFP): 0.4407 appears 4
Characteristic Frequency Peak (CFP): 0.1201 appears 1
Characteristic Frequency Peak (CFP): 0.3521 appears 1
Characteristic Frequency Peak (CFP): 0.4429 appears 1
Characteristic Frequency Peak (CFP): 0.1768 appears 1
Characteristic Frequency Peak (CFP): 0.2961 appears 1
Characteristic Frequency Peak (CFP): 0.4905 appears 1
Characteristic Frequency Peak (CFP): 0.2056 appears 1
Characteristic Frequency Peak (CFP): 0.363 appears 1
Characteristic Frequency Peak (CFP): 0.1848 appears 1
Characteristic Frequency Peak (CFP): 0.0203 appears 1
Characteristic Frequency Peak (CFP): 0.4688 appears 1
Characteristic Frequency Peak (CFP): 0.3826 appears 2
Characteristic Frequency Peak (CFP): 0.4875 appears 1
Characteristic Frequency Peak (CFP): 0.0696 appears 1
Characteristic Frequency Peak (CFP): 0.0698 appears 1
Characteristic Frequency Peak (CFP): 0.0195 appears 1
Characteristic Frequency Peak (CFP): 0.4221 appears 1
Characteristic Frequency Peak (CFP): 0.082 appears 1
Characteristic Frequency Peak (CFP): 0.0183 appears 1
Characteristic Frequency Peak (CFP): 0.4287 appears 1
Characteristic Frequency Peak (CFP): 0.4993 appears 1
Characteristic Frequency Peak (CFP): 0.2058 appears 1
Characteristic Frequency Peak (CFP): 0.1646 appears 1
Characteristic Frequency Peak (CFP): 0.4854 appears 2
Characteristic Frequency Peak (CFP): 0.0159 appears 1
Characteristic Frequency Peak (CFP): 0.418 appears 1
Characteristic Frequency Peak (CFP): 0.4331 appears 1
Characteristic Frequency Peak (CFP): 0.4592 appears 3
Characteristic Frequency Peak (CFP): 0.459 appears 1
Characteristic Frequency Peak (CFP): 0.4648 appears 1
Characteristic Frequency Peak (CFP): 0.2322 appears 1
Characteristic Frequency Peak (CFP): 0.0371 appears 1
Characteristic Frequency Peak (CFP): 0.1418 appears 1
Characteristic Frequency Peak (CFP): 0.0618 appears 3
Characteristic Frequency Peak (CFP): 0.2126 appears 1
Characteristic Frequency Peak (CFP): 0.499 appears 1
Characteristic Frequency Peak (CFP): 0.46 appears 1
Characteristic Frequency Peak (CFP): 0.4976 appears 1
Characteristic Frequency Peak (CFP): 0.3518 appears 1
Characteristic Frequency Peak (CFP): 0.0852 appears 1
Characteristic Frequency Peak (CFP): 0.0569 appears 1
Characteristic Frequency Peak (CFP): 0.3501 appears 1
Characteristic Frequency Peak (CFP): 0.2036 appears 1
Characteristic Frequency Peak (CFP): 0.4409 appears 1
Characteristic Frequency Peak (CFP): 0.2048 appears 1
Characteristic Frequency Peak (CFP): 0.355 appears 1
