# Supplementary material for: CISAPS: Complex Informational Spectrum for the Analysis of Protein Sequences
Source: Adv Bioinformatics. 2015 Jan 6;2015:909765. doi: 10.1155/2015/909765 (PMC4302972; doi:10.1155/2015/909765)
Supplement: Supplementary file 1 — Supplement 1 provides detailed information about the 611 unique Amino Acid Indices used by the CISAPS server to encode protein sequences to numerical sequences. These Amino Acid Indices represent different biochemical properties of the proteins and are made available at . Supplement 2 provides the protein sequences of influenza Neuraminidase gene used as the case study presented in the paper. Eight different groups of the proteins are included as follows: (i) 27 NA proteins for H1N1 (1933–1946) (ii) 12 NA proteins for H1N1 (1947–1957) (iii) 48 NA proteins for H1N1 (1979–1989) (iv) 200 NA Proteins for H1N1 (2009) (v) 76 NA Proteins for H2N2 (1957–1968) (vi) 200 NA Proteins for H3N2 (1968–2000) (vii) 27 NA Proteins for H1N2 (2001–2004) (viii) 70 NA Proteins for H5N1 (2005–2009). Supplement 3 provides the results produced by CISAPS Server as an outcome of the analysis of the protein sequences included in Supplement 2. The results include reports generated for absolute, real, and imaginary informational spectrum characteristic frequency peaks. [file 909765.f1.zip › Supplement 3 - Reports for the Case Study/H1N1/H1N1 1979/processeddata/Real_Summary.txt]

Characteristic Frequency Peak (CFP): 0.4846 appears 3
Characteristic Frequency Peak (CFP): 0.1423 appears 51
Characteristic Frequency Peak (CFP): 0.1213 appears 7
Characteristic Frequency Peak (CFP): 0.1216 appears 4
Characteristic Frequency Peak (CFP): 0.1084 appears 10
Characteristic Frequency Peak (CFP): 0.0381 appears 19
Characteristic Frequency Peak (CFP): 0.1086 appears 12
Characteristic Frequency Peak (CFP): 0.1421 appears 10
Characteristic Frequency Peak (CFP): 0.1272 appears 53
Characteristic Frequency Peak (CFP): 0.0591 appears 1
Characteristic Frequency Peak (CFP): 0.4607 appears 2
Characteristic Frequency Peak (CFP): 0.0383 appears 39
Characteristic Frequency Peak (CFP): 0.4844 appears 30
Characteristic Frequency Peak (CFP): 0.4648 appears 3
Characteristic Frequency Peak (CFP): 0.0769 appears 9
Characteristic Frequency Peak (CFP): 0.4375 appears 1
Characteristic Frequency Peak (CFP): 0.49 appears 1
Characteristic Frequency Peak (CFP): 0.4348 appears 6
Characteristic Frequency Peak (CFP): 0.127 appears 29
Characteristic Frequency Peak (CFP): 0.4041 appears 2
Characteristic Frequency Peak (CFP): 0.0583 appears 3
Characteristic Frequency Peak (CFP): 0.3462 appears 3
Characteristic Frequency Peak (CFP): 0.0562 appears 8
Characteristic Frequency Peak (CFP): 0.0833 appears 4
Characteristic Frequency Peak (CFP): 0.0586 appears 11
Characteristic Frequency Peak (CFP): 0.4021 appears 20
Characteristic Frequency Peak (CFP): 0.061 appears 1
Characteristic Frequency Peak (CFP): 0.0386 appears 5
Characteristic Frequency Peak (CFP): 0.2351 appears 1
Characteristic Frequency Peak (CFP): 0.0791 appears 1
Characteristic Frequency Peak (CFP): 0.021 appears 3
Characteristic Frequency Peak (CFP): 0.2371 appears 5
Characteristic Frequency Peak (CFP): 0.4893 appears 2
Characteristic Frequency Peak (CFP): 0.0212 appears 2
Characteristic Frequency Peak (CFP): 0.1685 appears 1
Characteristic Frequency Peak (CFP): 0.1426 appears 11
Characteristic Frequency Peak (CFP): 0.0273 appears 9
Characteristic Frequency Peak (CFP): 0.04 appears 10
Characteristic Frequency Peak (CFP): 0.4707 appears 1
Characteristic Frequency Peak (CFP): 0.4822 appears 1
Characteristic Frequency Peak (CFP): 0.2312 appears 1
Characteristic Frequency Peak (CFP): 0.0813 appears 16
Characteristic Frequency Peak (CFP): 0.0249 appears 7
Characteristic Frequency Peak (CFP): 0.1946 appears 3
Characteristic Frequency Peak (CFP): 0.071 appears 2
Characteristic Frequency Peak (CFP): 0.0708 appears 3
Characteristic Frequency Peak (CFP): 0.3787 appears 4
Characteristic Frequency Peak (CFP): 0.0771 appears 2
Characteristic Frequency Peak (CFP): 0.425 appears 1
Characteristic Frequency Peak (CFP): 0.0205 appears 1
Characteristic Frequency Peak (CFP): 0.063 appears 1
Characteristic Frequency Peak (CFP): 0.3789 appears 6
Characteristic Frequency Peak (CFP): 0.375 appears 1
Characteristic Frequency Peak (CFP): 0.0188 appears 1
Characteristic Frequency Peak (CFP): 0.1248 appears 1
Characteristic Frequency Peak (CFP): 0.0859 appears 3
Characteristic Frequency Peak (CFP): 0.4888 appears 8
Characteristic Frequency Peak (CFP): 0.4346 appears 4
Characteristic Frequency Peak (CFP): 0.4412 appears 1
Characteristic Frequency Peak (CFP): 0.3572 appears 1
Characteristic Frequency Peak (CFP): 0.4487 appears 2
Characteristic Frequency Peak (CFP): 0.3459 appears 2
Characteristic Frequency Peak (CFP): 0.3813 appears 2
Characteristic Frequency Peak (CFP): 0.3691 appears 3
Characteristic Frequency Peak (CFP): 0.324 appears 1
Characteristic Frequency Peak (CFP): 0.4019 appears 4
Characteristic Frequency Peak (CFP): 0.4172 appears 1
Characteristic Frequency Peak (CFP): 0.2683 appears 2
Characteristic Frequency Peak (CFP): 0.1697 appears 2
Characteristic Frequency Peak (CFP): 0.019 appears 3
Characteristic Frequency Peak (CFP): 0.4277 appears 1
Characteristic Frequency Peak (CFP): 0.0195 appears 2
Characteristic Frequency Peak (CFP): 0.0789 appears 2
Characteristic Frequency Peak (CFP): 0.1523 appears 1
Characteristic Frequency Peak (CFP): 0.2783 appears 5
Characteristic Frequency Peak (CFP): 0.1106 appears 1
Characteristic Frequency Peak (CFP): 0.0625 appears 1
Characteristic Frequency Peak (CFP): 0.0847 appears 1
Characteristic Frequency Peak (CFP): 0.0845 appears 1
Characteristic Frequency Peak (CFP): 0.377 appears 1
Characteristic Frequency Peak (CFP): 0.0227 appears 10
Characteristic Frequency Peak (CFP): 0.4324 appears 1
Characteristic Frequency Peak (CFP): 0.0767 appears 2
Characteristic Frequency Peak (CFP): 0.0588 appears 3
Characteristic Frequency Peak (CFP): 0.0229 appears 5
Characteristic Frequency Peak (CFP): 0.446 appears 4
Characteristic Frequency Peak (CFP): 0.02 appears 1
Characteristic Frequency Peak (CFP): 0.1267 appears 1
Characteristic Frequency Peak (CFP): 0.0364 appears 1
Characteristic Frequency Peak (CFP): 0.428 appears 3
Characteristic Frequency Peak (CFP): 0.4343 appears 2
Characteristic Frequency Peak (CFP): 0.4167 appears 1
Characteristic Frequency Peak (CFP): 0.2229 appears 1
Characteristic Frequency Peak (CFP): 0.2368 appears 1
Characteristic Frequency Peak (CFP): 0.1863 appears 1
Characteristic Frequency Peak (CFP): 0.0474 appears 1
Characteristic Frequency Peak (CFP): 0.4282 appears 1
Characteristic Frequency Peak (CFP): 0.0247 appears 2
Characteristic Frequency Peak (CFP): 0.144 appears 2
Characteristic Frequency Peak (CFP): 0.4736 appears 1
Characteristic Frequency Peak (CFP): 0.2026 appears 1
Characteristic Frequency Peak (CFP): 0.0608 appears 3
Characteristic Frequency Peak (CFP): 0.3748 appears 1
Characteristic Frequency Peak (CFP): 0.4236 appears 1
Characteristic Frequency Peak (CFP): 0.053 appears 1
Characteristic Frequency Peak (CFP): 0.0688 appears 1
Characteristic Frequency Peak (CFP): 0.4712 appears 1
Characteristic Frequency Peak (CFP): 0.0632 appears 2
Characteristic Frequency Peak (CFP): 0.0176 appears 1
Characteristic Frequency Peak (CFP): 0.489 appears 1
Characteristic Frequency Peak (CFP): 0.2043 appears 1
Characteristic Frequency Peak (CFP): 0.1211 appears 1
Characteristic Frequency Peak (CFP): 0.3508 appears 1
Characteristic Frequency Peak (CFP): 0.4419 appears 2
Characteristic Frequency Peak (CFP): 0.0691 appears 1
Characteristic Frequency Peak (CFP): 0.0815 appears 2
Characteristic Frequency Peak (CFP): 0.1758 appears 1
Characteristic Frequency Peak (CFP): 0.2971 appears 1
Characteristic Frequency Peak (CFP): 0.2065 appears 1
Characteristic Frequency Peak (CFP): 0.4885 appears 3
Characteristic Frequency Peak (CFP): 0.1755 appears 1
Characteristic Frequency Peak (CFP): 0.3621 appears 1
Characteristic Frequency Peak (CFP): 0.1838 appears 1
Characteristic Frequency Peak (CFP): 0.3816 appears 2
Characteristic Frequency Peak (CFP): 0.4678 appears 1
Characteristic Frequency Peak (CFP): 0.0293 appears 1
Characteristic Frequency Peak (CFP): 0.1687 appears 1
Characteristic Frequency Peak (CFP): 0.0369 appears 1
Characteristic Frequency Peak (CFP): 0.0186 appears 1
Characteristic Frequency Peak (CFP): 0.4231 appears 1
Characteristic Frequency Peak (CFP): 0.0208 appears 2
Characteristic Frequency Peak (CFP): 0.0173 appears 1
Characteristic Frequency Peak (CFP): 0.4458 appears 1
Characteristic Frequency Peak (CFP): 0.4463 appears 2
Characteristic Frequency Peak (CFP): 0.0835 appears 1
Characteristic Frequency Peak (CFP): 0.0862 appears 1
Characteristic Frequency Peak (CFP): 0.4602 appears 1
Characteristic Frequency Peak (CFP): 0.4824 appears 1
Characteristic Frequency Peak (CFP): 0.2332 appears 1
Characteristic Frequency Peak (CFP): 0.4604 appears 1
Characteristic Frequency Peak (CFP): 0.2139 appears 1
Characteristic Frequency Peak (CFP): 0.5 appears 1
Characteristic Frequency Peak (CFP): 0.4609 appears 1
Characteristic Frequency Peak (CFP): 0.4023 appears 1
Characteristic Frequency Peak (CFP): 0.4983 appears 1
Characteristic Frequency Peak (CFP): 0.3818 appears 1
Characteristic Frequency Peak (CFP): 0.0752 appears 1
Characteristic Frequency Peak (CFP): 0.3999 appears 1
Characteristic Frequency Peak (CFP): 0.0527 appears 1
Characteristic Frequency Peak (CFP): 0.0398 appears 1
Characteristic Frequency Peak (CFP): 0.2048 appears 1
Characteristic Frequency Peak (CFP): 0.4397 appears 3
Characteristic Frequency Peak (CFP): 0.2039 appears 1
Characteristic Frequency Peak (CFP): 0.0581 appears 1
Characteristic Frequency Peak (CFP): 0.0652 appears 1
Characteristic Frequency Peak (CFP): 0.0754 appears 1
