# Supplementary material for: CISAPS: Complex Informational Spectrum for the Analysis of Protein Sequences
Source: Adv Bioinformatics. 2015 Jan 6;2015:909765. doi: 10.1155/2015/909765 (PMC4302972; doi:10.1155/2015/909765)
Supplement: Supplementary file 1 — Supplement 1 provides detailed information about the 611 unique Amino Acid Indices used by the CISAPS server to encode protein sequences to numerical sequences. These Amino Acid Indices represent different biochemical properties of the proteins and are made available at . Supplement 2 provides the protein sequences of influenza Neuraminidase gene used as the case study presented in the paper. Eight different groups of the proteins are included as follows: (i) 27 NA proteins for H1N1 (1933–1946) (ii) 12 NA proteins for H1N1 (1947–1957) (iii) 48 NA proteins for H1N1 (1979–1989) (iv) 200 NA Proteins for H1N1 (2009) (v) 76 NA Proteins for H2N2 (1957–1968) (vi) 200 NA Proteins for H3N2 (1968–2000) (vii) 27 NA Proteins for H1N2 (2001–2004) (viii) 70 NA Proteins for H5N1 (2005–2009). Supplement 3 provides the results produced by CISAPS Server as an outcome of the analysis of the protein sequences included in Supplement 2. The results include reports generated for absolute, real, and imaginary informational spectrum characteristic frequency peaks. [file 909765.f1.zip › Supplement 3 - Reports for the Case Study/H1N1/H1N1 2009/processeddata/Absolute_Summary.txt]

Characteristic Frequency Peak (CFP): 0.4836 appears 3
Characteristic Frequency Peak (CFP): 0.1423 appears 6
Characteristic Frequency Peak (CFP): 0.1206 appears 17
Characteristic Frequency Peak (CFP): 0.1208 appears 6
Characteristic Frequency Peak (CFP): 0.1086 appears 1
Characteristic Frequency Peak (CFP): 0.1274 appears 19
Characteristic Frequency Peak (CFP): 0.2368 appears 6
Characteristic Frequency Peak (CFP): 0.0579 appears 8
Characteristic Frequency Peak (CFP): 0.1533 appears 1
Characteristic Frequency Peak (CFP): 0.4275 appears 1
Characteristic Frequency Peak (CFP): 0.2366 appears 18
Characteristic Frequency Peak (CFP): 0.4653 appears 4
Characteristic Frequency Peak (CFP): 0.4839 appears 7
Characteristic Frequency Peak (CFP): 0.0955 appears 1
Characteristic Frequency Peak (CFP): 0.0383 appears 4
Characteristic Frequency Peak (CFP): 0.4373 appears 1
Characteristic Frequency Peak (CFP): 0.0574 appears 5
Characteristic Frequency Peak (CFP): 0.3525 appears 1
Characteristic Frequency Peak (CFP): 0.4346 appears 5
Characteristic Frequency Peak (CFP): 0.3845 appears 1
Characteristic Frequency Peak (CFP): 0.2954 appears 1
Characteristic Frequency Peak (CFP): 0.0586 appears 2
Characteristic Frequency Peak (CFP): 0.3484 appears 1
Characteristic Frequency Peak (CFP): 0.0566 appears 2
Characteristic Frequency Peak (CFP): 0.0823 appears 3
Characteristic Frequency Peak (CFP): 0.355 appears 2
Characteristic Frequency Peak (CFP): 0.0576 appears 6
Characteristic Frequency Peak (CFP): 0.4019 appears 1
Characteristic Frequency Peak (CFP): 0.2783 appears 5
Characteristic Frequency Peak (CFP): 0.1084 appears 10
Characteristic Frequency Peak (CFP): 0.2773 appears 4
Characteristic Frequency Peak (CFP): 0.062 appears 1
Characteristic Frequency Peak (CFP): 0.4041 appears 1
Characteristic Frequency Peak (CFP): 0.2361 appears 4
Characteristic Frequency Peak (CFP): 0.0811 appears 1
Characteristic Frequency Peak (CFP): 0.1277 appears 34
Characteristic Frequency Peak (CFP): 0.3237 appears 1
Characteristic Frequency Peak (CFP): 0.0825 appears 1
Characteristic Frequency Peak (CFP): 0.0381 appears 2
Characteristic Frequency Peak (CFP): 0.0208 appears 2
Characteristic Frequency Peak (CFP): 0.1079 appears 4
Characteristic Frequency Peak (CFP): 0.4893 appears 2
Characteristic Frequency Peak (CFP): 0.1426 appears 9
Characteristic Frequency Peak (CFP): 0.2363 appears 9
Characteristic Frequency Peak (CFP): 0.2053 appears 2
Characteristic Frequency Peak (CFP): 0.4407 appears 8
Characteristic Frequency Peak (CFP): 0.0378 appears 4
Characteristic Frequency Peak (CFP): 0.3828 appears 6
Characteristic Frequency Peak (CFP): 0.1421 appears 2
Characteristic Frequency Peak (CFP): 0.0281 appears 1
Characteristic Frequency Peak (CFP): 0.1279 appears 7
Characteristic Frequency Peak (CFP): 0.0571 appears 6
Characteristic Frequency Peak (CFP): 0.4712 appears 1
Characteristic Frequency Peak (CFP): 0.3906 appears 4
Characteristic Frequency Peak (CFP): 0.1643 appears 2
Characteristic Frequency Peak (CFP): 0.0854 appears 1
Characteristic Frequency Peak (CFP): 0.4409 appears 4
Characteristic Frequency Peak (CFP): 0.1428 appears 8
Characteristic Frequency Peak (CFP): 0.0815 appears 6
Characteristic Frequency Peak (CFP): 0.0813 appears 2
Characteristic Frequency Peak (CFP): 0.2083 appears 2
Characteristic Frequency Peak (CFP): 0.4402 appears 2
Characteristic Frequency Peak (CFP): 0.0276 appears 1
Characteristic Frequency Peak (CFP): 0.1272 appears 8
Characteristic Frequency Peak (CFP): 0.1091 appears 1
Characteristic Frequency Peak (CFP): 0.3086 appears 1
Characteristic Frequency Peak (CFP): 0.2461 appears 1
Characteristic Frequency Peak (CFP): 0.3782 appears 9
Characteristic Frequency Peak (CFP): 0.0776 appears 2
Characteristic Frequency Peak (CFP): 0.4255 appears 1
Characteristic Frequency Peak (CFP): 0.1077 appears 1
Characteristic Frequency Peak (CFP): 0.0774 appears 2
Characteristic Frequency Peak (CFP): 0.4348 appears 4
Characteristic Frequency Peak (CFP): 0.0203 appears 2
Characteristic Frequency Peak (CFP): 0.1433 appears 6
Characteristic Frequency Peak (CFP): 0.3774 appears 2
Characteristic Frequency Peak (CFP): 0.1907 appears 2
Characteristic Frequency Peak (CFP): 0.1082 appears 8
Characteristic Frequency Peak (CFP): 0.0818 appears 9
Characteristic Frequency Peak (CFP): 0.1248 appears 1
Characteristic Frequency Peak (CFP): 0.3833 appears 1
Characteristic Frequency Peak (CFP): 0.4023 appears 7
Characteristic Frequency Peak (CFP): 0.4021 appears 3
Characteristic Frequency Peak (CFP): 0.0859 appears 2
Characteristic Frequency Peak (CFP): 0.458 appears 2
Characteristic Frequency Peak (CFP): 0.4031 appears 1
Characteristic Frequency Peak (CFP): 0.2048 appears 3
Characteristic Frequency Peak (CFP): 0.0391 appears 1
Characteristic Frequency Peak (CFP): 0.377 appears 1
Characteristic Frequency Peak (CFP): 0.1946 appears 1
Characteristic Frequency Peak (CFP): 0.2078 appears 1
Characteristic Frequency Peak (CFP): 0.3784 appears 3
Characteristic Frequency Peak (CFP): 0.0581 appears 1
Characteristic Frequency Peak (CFP): 0.1418 appears 2
Characteristic Frequency Peak (CFP): 0.3779 appears 2
Characteristic Frequency Peak (CFP): 0.2778 appears 13
Characteristic Frequency Peak (CFP): 0.3577 appears 1
Characteristic Frequency Peak (CFP): 0.4412 appears 4
Characteristic Frequency Peak (CFP): 0.2776 appears 6
Characteristic Frequency Peak (CFP): 0.4583 appears 5
Characteristic Frequency Peak (CFP): 0.1438 appears 2
Characteristic Frequency Peak (CFP): 0.1648 appears 3
Characteristic Frequency Peak (CFP): 0.2988 appears 2
Characteristic Frequency Peak (CFP): 0.3696 appears 2
Characteristic Frequency Peak (CFP): 0.1692 appears 1
Characteristic Frequency Peak (CFP): 0.0605 appears 1
Characteristic Frequency Peak (CFP): 0.3767 appears 5
Characteristic Frequency Peak (CFP): 0.1431 appears 4
Characteristic Frequency Peak (CFP): 0.2659 appears 1
Characteristic Frequency Peak (CFP): 0.2673 appears 1
Characteristic Frequency Peak (CFP): 0.459 appears 3
Characteristic Frequency Peak (CFP): 0.4832 appears 1
Characteristic Frequency Peak (CFP): 0.0569 appears 3
Characteristic Frequency Peak (CFP): 0.4426 appears 1
Characteristic Frequency Peak (CFP): 0.2739 appears 1
Characteristic Frequency Peak (CFP): 0.1284 appears 1
Characteristic Frequency Peak (CFP): 0.4331 appears 1
Characteristic Frequency Peak (CFP): 0.1204 appears 6
Characteristic Frequency Peak (CFP): 0.0376 appears 2
Characteristic Frequency Peak (CFP): 0.2654 appears 1
Characteristic Frequency Peak (CFP): 0.4341 appears 3
Characteristic Frequency Peak (CFP): 0.2781 appears 5
Characteristic Frequency Peak (CFP): 0.4028 appears 1
Characteristic Frequency Peak (CFP): 0.3926 appears 1
Characteristic Frequency Peak (CFP): 0.2957 appears 1
Characteristic Frequency Peak (CFP): 0.0232 appears 1
Characteristic Frequency Peak (CFP): 0.0178 appears 1
Characteristic Frequency Peak (CFP): 0.4329 appears 1
Characteristic Frequency Peak (CFP): 0.1089 appears 1
Characteristic Frequency Peak (CFP): 0.4333 appears 1
Characteristic Frequency Peak (CFP): 0.4338 appears 1
Characteristic Frequency Peak (CFP): 0.0234 appears 4
Characteristic Frequency Peak (CFP): 0.0237 appears 2
Characteristic Frequency Peak (CFP): 0.0244 appears 1
Characteristic Frequency Peak (CFP): 0.489 appears 1
Characteristic Frequency Peak (CFP): 0.0205 appears 1
Characteristic Frequency Peak (CFP): 0.4592 appears 1
Characteristic Frequency Peak (CFP): 0.4277 appears 1
Characteristic Frequency Peak (CFP): 0.2649 appears 1
Characteristic Frequency Peak (CFP): 0.4651 appears 8
Characteristic Frequency Peak (CFP): 0.4646 appears 2
Characteristic Frequency Peak (CFP): 0.4648 appears 2
Characteristic Frequency Peak (CFP): 0.4011 appears 1
Characteristic Frequency Peak (CFP): 0.177 appears 1
Characteristic Frequency Peak (CFP): 0.1699 appears 1
Characteristic Frequency Peak (CFP): 0.4602 appears 1
Characteristic Frequency Peak (CFP): 0.4595 appears 2
Characteristic Frequency Peak (CFP): 0.4282 appears 1
Characteristic Frequency Peak (CFP): 0.3909 appears 1
Characteristic Frequency Peak (CFP): 0.4009 appears 1
Characteristic Frequency Peak (CFP): 0.4026 appears 5
Characteristic Frequency Peak (CFP): 0.0271 appears 1
Characteristic Frequency Peak (CFP): 0.2031 appears 1
Characteristic Frequency Peak (CFP): 0.3276 appears 1
Characteristic Frequency Peak (CFP): 0.2131 appears 1
Characteristic Frequency Peak (CFP): 0.2766 appears 1
Characteristic Frequency Peak (CFP): 0.1841 appears 1
Characteristic Frequency Peak (CFP): 0.1333 appears 1
Characteristic Frequency Peak (CFP): 0.1902 appears 1
Characteristic Frequency Peak (CFP): 0.022 appears 2
Characteristic Frequency Peak (CFP): 0.4033 appears 1
Characteristic Frequency Peak (CFP): 0.4714 appears 1
Characteristic Frequency Peak (CFP): 0.3701 appears 1
Characteristic Frequency Peak (CFP): 0.0181 appears 1
Characteristic Frequency Peak (CFP): 0.1074 appears 1
Characteristic Frequency Peak (CFP): 0.4895 appears 2
Characteristic Frequency Peak (CFP): 0.4404 appears 1
Characteristic Frequency Peak (CFP): 0.2034 appears 1
Characteristic Frequency Peak (CFP): 0.3704 appears 1
Characteristic Frequency Peak (CFP): 0.1953 appears 1
Characteristic Frequency Peak (CFP): 0.0188 appears 1
Characteristic Frequency Peak (CFP): 0.4417 appears 1
Characteristic Frequency Peak (CFP): 0.3708 appears 1
Characteristic Frequency Peak (CFP): 0.1758 appears 1
Characteristic Frequency Peak (CFP): 0.0273 appears 1
Characteristic Frequency Peak (CFP): 0.2058 appears 1
Characteristic Frequency Peak (CFP): 0.4307 appears 1
Characteristic Frequency Peak (CFP): 0.0735 appears 2
Characteristic Frequency Peak (CFP): 0.3831 appears 2
Characteristic Frequency Peak (CFP): 0.3787 appears 5
Characteristic Frequency Peak (CFP): 0.2021 appears 1
Characteristic Frequency Peak (CFP): 0.2349 appears 1
Characteristic Frequency Peak (CFP): 0.0386 appears 2
Characteristic Frequency Peak (CFP): 0.0396 appears 1
Characteristic Frequency Peak (CFP): 0.3821 appears 1
Characteristic Frequency Peak (CFP): 0.4678 appears 1
Characteristic Frequency Peak (CFP): 0.0286 appears 1
Characteristic Frequency Peak (CFP): 0.3765 appears 2
Characteristic Frequency Peak (CFP): 0.2351 appears 1
Characteristic Frequency Peak (CFP): 0.2117 appears 1
Characteristic Frequency Peak (CFP): 0.0808 appears 1
Characteristic Frequency Peak (CFP): 0.0706 appears 1
Characteristic Frequency Peak (CFP): 0.0371 appears 1
Characteristic Frequency Peak (CFP): 0.4587 appears 3
Characteristic Frequency Peak (CFP): 0.4221 appears 1
Characteristic Frequency Peak (CFP): 0.4343 appears 2
Characteristic Frequency Peak (CFP): 0.3904 appears 3
Characteristic Frequency Peak (CFP): 0.4043 appears 2
Characteristic Frequency Peak (CFP): 0.3911 appears 1
Characteristic Frequency Peak (CFP): 0.0183 appears 1
Characteristic Frequency Peak (CFP): 0.3799 appears 1
Characteristic Frequency Peak (CFP): 0.3894 appears 1
Characteristic Frequency Peak (CFP): 0.0771 appears 1
Characteristic Frequency Peak (CFP): 0.2051 appears 1
Characteristic Frequency Peak (CFP): 0.127 appears 1
Characteristic Frequency Peak (CFP): 0.2764 appears 1
Characteristic Frequency Peak (CFP): 0.4834 appears 2
Characteristic Frequency Peak (CFP): 0.1697 appears 1
Characteristic Frequency Peak (CFP): 0.187 appears 1
Characteristic Frequency Peak (CFP): 0.4175 appears 1
Characteristic Frequency Peak (CFP): 0.2749 appears 1
Characteristic Frequency Peak (CFP): 0.1846 appears 1
Characteristic Frequency Peak (CFP): 0.4597 appears 2
Characteristic Frequency Peak (CFP): 0.0591 appears 1
Characteristic Frequency Peak (CFP): 0.0388 appears 1
Characteristic Frequency Peak (CFP): 0.3823 appears 2
Characteristic Frequency Peak (CFP): 0.4014 appears 1
Characteristic Frequency Peak (CFP): 0.2114 appears 1
Characteristic Frequency Peak (CFP): 0.2097 appears 1
Characteristic Frequency Peak (CFP): 0.4604 appears 1
Characteristic Frequency Peak (CFP): 0.498 appears 1
Characteristic Frequency Peak (CFP): 0.3826 appears 1
Characteristic Frequency Peak (CFP): 0.1899 appears 1
Characteristic Frequency Peak (CFP): 0.2354 appears 1
Characteristic Frequency Peak (CFP): 0.4419 appears 1
Characteristic Frequency Peak (CFP): 0.4004 appears 1
Characteristic Frequency Peak (CFP): 0.2476 appears 1
Characteristic Frequency Peak (CFP): 0.0393 appears 1
Characteristic Frequency Peak (CFP): 0.1057 appears 1
Characteristic Frequency Peak (CFP): 0.3789 appears 1
Characteristic Frequency Peak (CFP): 0.4888 appears 1
Characteristic Frequency Peak (CFP): 0.3699 appears 1
Characteristic Frequency Peak (CFP): 0.3772 appears 1
Characteristic Frequency Peak (CFP): 0.2761 appears 1
