# Supplementary material for: CISAPS: Complex Informational Spectrum for the Analysis of Protein Sequences
Source: Adv Bioinformatics. 2015 Jan 6;2015:909765. doi: 10.1155/2015/909765 (PMC4302972; doi:10.1155/2015/909765)
Supplement: Supplementary file 1 — Supplement 1 provides detailed information about the 611 unique Amino Acid Indices used by the CISAPS server to encode protein sequences to numerical sequences. These Amino Acid Indices represent different biochemical properties of the proteins and are made available at . Supplement 2 provides the protein sequences of influenza Neuraminidase gene used as the case study presented in the paper. Eight different groups of the proteins are included as follows: (i) 27 NA proteins for H1N1 (1933–1946) (ii) 12 NA proteins for H1N1 (1947–1957) (iii) 48 NA proteins for H1N1 (1979–1989) (iv) 200 NA Proteins for H1N1 (2009) (v) 76 NA Proteins for H2N2 (1957–1968) (vi) 200 NA Proteins for H3N2 (1968–2000) (vii) 27 NA Proteins for H1N2 (2001–2004) (viii) 70 NA Proteins for H5N1 (2005–2009). Supplement 3 provides the results produced by CISAPS Server as an outcome of the analysis of the protein sequences included in Supplement 2. The results include reports generated for absolute, real, and imaginary informational spectrum characteristic frequency peaks. [file 909765.f1.zip › Supplement 3 - Reports for the Case Study/H1N1/H1N1 2009/processeddata/Imaginary_Summary.txt]

Characteristic Frequency Peak (CFP): 0.4834 appears 7
Characteristic Frequency Peak (CFP): 0.1416 appears 7
Characteristic Frequency Peak (CFP): 0.1204 appears 36
Characteristic Frequency Peak (CFP): 0.1096 appears 2
Characteristic Frequency Peak (CFP): 0.1074 appears 9
Characteristic Frequency Peak (CFP): 0.0574 appears 24
Characteristic Frequency Peak (CFP): 0.1282 appears 41
Characteristic Frequency Peak (CFP): 0.3777 appears 22
Characteristic Frequency Peak (CFP): 0.1533 appears 1
Characteristic Frequency Peak (CFP): 0.427 appears 1
Characteristic Frequency Peak (CFP): 0.2361 appears 16
Characteristic Frequency Peak (CFP): 0.4658 appears 2
Characteristic Frequency Peak (CFP): 0.3555 appears 1
Characteristic Frequency Peak (CFP): 0.4341 appears 4
Characteristic Frequency Peak (CFP): 0.0393 appears 2
Characteristic Frequency Peak (CFP): 0.4333 appears 2
Characteristic Frequency Peak (CFP): 0.3521 appears 2
Characteristic Frequency Peak (CFP): 0.4338 appears 17
Characteristic Frequency Peak (CFP): 0.3855 appears 1
Characteristic Frequency Peak (CFP): 0.2961 appears 1
Characteristic Frequency Peak (CFP): 0.0593 appears 1
Characteristic Frequency Peak (CFP): 0.3474 appears 1
Characteristic Frequency Peak (CFP): 0.0571 appears 9
Characteristic Frequency Peak (CFP): 0.0823 appears 25
Characteristic Frequency Peak (CFP): 0.3699 appears 1
Characteristic Frequency Peak (CFP): 0.4009 appears 6
Characteristic Frequency Peak (CFP): 0.0391 appears 8
Characteristic Frequency Peak (CFP): 0.0825 appears 5
Characteristic Frequency Peak (CFP): 0.2771 appears 1
Characteristic Frequency Peak (CFP): 0.062 appears 1
Characteristic Frequency Peak (CFP): 0.0376 appears 6
Characteristic Frequency Peak (CFP): 0.0803 appears 1
Characteristic Frequency Peak (CFP): 0.1279 appears 19
Characteristic Frequency Peak (CFP): 0.1077 appears 9
Characteristic Frequency Peak (CFP): 0.49 appears 2
Characteristic Frequency Peak (CFP): 0.1433 appears 18
Characteristic Frequency Peak (CFP): 0.2056 appears 2
Characteristic Frequency Peak (CFP): 0.4404 appears 3
Characteristic Frequency Peak (CFP): 0.0371 appears 1
Characteristic Frequency Peak (CFP): 0.3828 appears 11
Characteristic Frequency Peak (CFP): 0.4409 appears 6
Characteristic Frequency Peak (CFP): 0.0283 appears 3
Characteristic Frequency Peak (CFP): 0.4717 appears 1
Characteristic Frequency Peak (CFP): 0.3906 appears 5
Characteristic Frequency Peak (CFP): 0.4575 appears 1
Characteristic Frequency Peak (CFP): 0.0718 appears 1
Characteristic Frequency Peak (CFP): 0.4407 appears 12
Characteristic Frequency Peak (CFP): 0.208 appears 1
Characteristic Frequency Peak (CFP): 0.0261 appears 1
Characteristic Frequency Peak (CFP): 0.303 appears 1
Characteristic Frequency Peak (CFP): 0.0217 appears 2
Characteristic Frequency Peak (CFP): 0.2078 appears 1
Characteristic Frequency Peak (CFP): 0.3582 appears 1
Characteristic Frequency Peak (CFP): 0.2468 appears 1
Characteristic Frequency Peak (CFP): 0.0779 appears 4
Characteristic Frequency Peak (CFP): 0.426 appears 1
Characteristic Frequency Peak (CFP): 0.1201 appears 3
Characteristic Frequency Peak (CFP): 0.0203 appears 2
Characteristic Frequency Peak (CFP): 0.1909 appears 1
Characteristic Frequency Peak (CFP): 0.082 appears 4
Characteristic Frequency Peak (CFP): 0.1638 appears 1
Characteristic Frequency Peak (CFP): 0.125 appears 1
Characteristic Frequency Peak (CFP): 0.4033 appears 5
Characteristic Frequency Peak (CFP): 0.0869 appears 2
Characteristic Frequency Peak (CFP): 0.4578 appears 6
Characteristic Frequency Peak (CFP): 0.4031 appears 4
Characteristic Frequency Peak (CFP): 0.4832 appears 5
Characteristic Frequency Peak (CFP): 0.2053 appears 3
Characteristic Frequency Peak (CFP): 0.2773 appears 19
Characteristic Frequency Peak (CFP): 0.3779 appears 8
Characteristic Frequency Peak (CFP): 0.4326 appears 1
Characteristic Frequency Peak (CFP): 0.2075 appears 1
Characteristic Frequency Peak (CFP): 0.0374 appears 2
Characteristic Frequency Peak (CFP): 0.4177 appears 1
Characteristic Frequency Peak (CFP): 0.2358 appears 3
Characteristic Frequency Peak (CFP): 0.2776 appears 3
Characteristic Frequency Peak (CFP): 0.4402 appears 1
Characteristic Frequency Peak (CFP): 0.3579 appears 2
Characteristic Frequency Peak (CFP): 0.1094 appears 1
Characteristic Frequency Peak (CFP): 0.1431 appears 8
Characteristic Frequency Peak (CFP): 0.1646 appears 3
Characteristic Frequency Peak (CFP): 0.2993 appears 2
Characteristic Frequency Peak (CFP): 0.3701 appears 4
Characteristic Frequency Peak (CFP): 0.1702 appears 1
Characteristic Frequency Peak (CFP): 0.0598 appears 1
Characteristic Frequency Peak (CFP): 0.1206 appears 7
Characteristic Frequency Peak (CFP): 0.4836 appears 2
Characteristic Frequency Peak (CFP): 0.345 appears 1
Characteristic Frequency Peak (CFP): 0.2671 appears 1
Characteristic Frequency Peak (CFP): 0.4595 appears 3
Characteristic Frequency Peak (CFP): 0.4426 appears 3
Characteristic Frequency Peak (CFP): 0.2742 appears 1
Characteristic Frequency Peak (CFP): 0.0776 appears 3
Characteristic Frequency Peak (CFP): 0.0378 appears 1
Characteristic Frequency Peak (CFP): 0.376 appears 1
Characteristic Frequency Peak (CFP): 0.1912 appears 1
Characteristic Frequency Peak (CFP): 0.4336 appears 2
Characteristic Frequency Peak (CFP): 0.3926 appears 1
Characteristic Frequency Peak (CFP): 0.0596 appears 3
Characteristic Frequency Peak (CFP): 0.4353 appears 1
Characteristic Frequency Peak (CFP): 0.4351 appears 1
Characteristic Frequency Peak (CFP): 0.0234 appears 1
Characteristic Frequency Peak (CFP): 0.0186 appears 1
Characteristic Frequency Peak (CFP): 0.4656 appears 9
Characteristic Frequency Peak (CFP): 0.0237 appears 8
Characteristic Frequency Peak (CFP): 0.4895 appears 1
Characteristic Frequency Peak (CFP): 0.4897 appears 2
Characteristic Frequency Peak (CFP): 0.0208 appears 1
Characteristic Frequency Peak (CFP): 0.4587 appears 3
Characteristic Frequency Peak (CFP): 0.4355 appears 2
Characteristic Frequency Peak (CFP): 0.2097 appears 1
Characteristic Frequency Peak (CFP): 0.4639 appears 3
Characteristic Frequency Peak (CFP): 0.4011 appears 1
Characteristic Frequency Peak (CFP): 0.177 appears 1
Characteristic Frequency Peak (CFP): 0.1697 appears 1
Characteristic Frequency Peak (CFP): 0.4597 appears 4
Characteristic Frequency Peak (CFP): 0.4292 appears 1
Characteristic Frequency Peak (CFP): 0.4006 appears 3
Characteristic Frequency Peak (CFP): 0.0264 appears 2
Characteristic Frequency Peak (CFP): 0.2034 appears 2
Characteristic Frequency Peak (CFP): 0.3276 appears 1
Characteristic Frequency Peak (CFP): 0.115 appears 1
Characteristic Frequency Peak (CFP): 0.1536 appears 1
Characteristic Frequency Peak (CFP): 0.3928 appears 1
Characteristic Frequency Peak (CFP): 0.4617 appears 1
Characteristic Frequency Peak (CFP): 0.022 appears 1
Characteristic Frequency Peak (CFP): 0.4722 appears 1
Characteristic Frequency Peak (CFP): 0.019 appears 1
Characteristic Frequency Peak (CFP): 0.1953 appears 1
Characteristic Frequency Peak (CFP): 0.0183 appears 2
Characteristic Frequency Peak (CFP): 0.3716 appears 1
Characteristic Frequency Peak (CFP): 0.1768 appears 1
Characteristic Frequency Peak (CFP): 0.4902 appears 1
Characteristic Frequency Peak (CFP): 0.4312 appears 1
Characteristic Frequency Peak (CFP): 0.0742 appears 2
Characteristic Frequency Peak (CFP): 0.2017 appears 1
Characteristic Frequency Peak (CFP): 0.2344 appears 1
Characteristic Frequency Peak (CFP): 0.3826 appears 5
Characteristic Frequency Peak (CFP): 0.429 appears 1
Characteristic Frequency Peak (CFP): 0.2341 appears 1
Characteristic Frequency Peak (CFP): 0.2124 appears 2
Characteristic Frequency Peak (CFP): 0.0801 appears 1
Characteristic Frequency Peak (CFP): 0.0698 appears 1
Characteristic Frequency Peak (CFP): 0.4592 appears 3
Characteristic Frequency Peak (CFP): 0.4224 appears 1
Characteristic Frequency Peak (CFP): 0.3909 appears 1
Characteristic Frequency Peak (CFP): 0.3806 appears 1
Characteristic Frequency Peak (CFP): 0.3904 appears 3
Characteristic Frequency Peak (CFP): 0.126 appears 1
Characteristic Frequency Peak (CFP): 0.458 appears 1
Characteristic Frequency Peak (CFP): 0.1873 appears 1
Characteristic Frequency Peak (CFP): 0.3677 appears 1
Characteristic Frequency Peak (CFP): 0.0205 appears 1
Characteristic Frequency Peak (CFP): 0.3694 appears 1
Characteristic Frequency Peak (CFP): 0.3796 appears 1
Characteristic Frequency Peak (CFP): 0.459 appears 2
Characteristic Frequency Peak (CFP): 0.1848 appears 1
Characteristic Frequency Peak (CFP): 0.3704 appears 1
Characteristic Frequency Peak (CFP): 0.0388 appears 2
Characteristic Frequency Peak (CFP): 0.2102 appears 1
Characteristic Frequency Peak (CFP): 0.46 appears 1
Characteristic Frequency Peak (CFP): 0.4653 appears 1
Characteristic Frequency Peak (CFP): 0.4976 appears 1
Characteristic Frequency Peak (CFP): 0.2048 appears 1
Characteristic Frequency Peak (CFP): 0.4043 appears 1
Characteristic Frequency Peak (CFP): 0.2471 appears 1
Characteristic Frequency Peak (CFP): 0.1067 appears 1
Characteristic Frequency Peak (CFP): 0.3782 appears 1
Characteristic Frequency Peak (CFP): 0.1418 appears 1
Characteristic Frequency Peak (CFP): 0.355 appears 1
Characteristic Frequency Peak (CFP): 0.2751 appears 1
