# Supplementary material for: CISAPS: Complex Informational Spectrum for the Analysis of Protein Sequences
Source: Adv Bioinformatics. 2015 Jan 6;2015:909765. doi: 10.1155/2015/909765 (PMC4302972; doi:10.1155/2015/909765)
Supplement: Supplementary file 1 — Supplement 1 provides detailed information about the 611 unique Amino Acid Indices used by the CISAPS server to encode protein sequences to numerical sequences. These Amino Acid Indices represent different biochemical properties of the proteins and are made available at . Supplement 2 provides the protein sequences of influenza Neuraminidase gene used as the case study presented in the paper. Eight different groups of the proteins are included as follows: (i) 27 NA proteins for H1N1 (1933–1946) (ii) 12 NA proteins for H1N1 (1947–1957) (iii) 48 NA proteins for H1N1 (1979–1989) (iv) 200 NA Proteins for H1N1 (2009) (v) 76 NA Proteins for H2N2 (1957–1968) (vi) 200 NA Proteins for H3N2 (1968–2000) (vii) 27 NA Proteins for H1N2 (2001–2004) (viii) 70 NA Proteins for H5N1 (2005–2009). Supplement 3 provides the results produced by CISAPS Server as an outcome of the analysis of the protein sequences included in Supplement 2. The results include reports generated for absolute, real, and imaginary informational spectrum characteristic frequency peaks. [file 909765.f1.zip › Supplement 3 - Reports for the Case Study/H1N1/H1N1 2009/processeddata/Real_Summary.txt]

Characteristic Frequency Peak (CFP): 0.4844 appears 10
Characteristic Frequency Peak (CFP): 0.1426 appears 16
Characteristic Frequency Peak (CFP): 0.4414 appears 2
Characteristic Frequency Peak (CFP): 0.1213 appears 10
Characteristic Frequency Peak (CFP): 0.1086 appears 18
Characteristic Frequency Peak (CFP): 0.1267 appears 3
Characteristic Frequency Peak (CFP): 0.2371 appears 15
Characteristic Frequency Peak (CFP): 0.4417 appears 6
Characteristic Frequency Peak (CFP): 0.0586 appears 15
Characteristic Frequency Peak (CFP): 0.1272 appears 30
Characteristic Frequency Peak (CFP): 0.127 appears 35
Characteristic Frequency Peak (CFP): 0.4419 appears 3
Characteristic Frequency Peak (CFP): 0.4277 appears 2
Characteristic Frequency Peak (CFP): 0.021 appears 3
Characteristic Frequency Peak (CFP): 0.4648 appears 18
Characteristic Frequency Peak (CFP): 0.0957 appears 1
Characteristic Frequency Peak (CFP): 0.4351 appears 5
Characteristic Frequency Peak (CFP): 0.0383 appears 10
Characteristic Frequency Peak (CFP): 0.4375 appears 1
Characteristic Frequency Peak (CFP): 0.353 appears 1
Characteristic Frequency Peak (CFP): 0.4348 appears 13
Characteristic Frequency Peak (CFP): 0.3843 appears 1
Characteristic Frequency Peak (CFP): 0.2952 appears 1
Characteristic Frequency Peak (CFP): 0.0583 appears 12
Characteristic Frequency Peak (CFP): 0.3486 appears 1
Characteristic Frequency Peak (CFP): 0.0562 appears 10
Characteristic Frequency Peak (CFP): 0.0833 appears 3
Characteristic Frequency Peak (CFP): 0.3689 appears 1
Characteristic Frequency Peak (CFP): 0.4021 appears 22
Characteristic Frequency Peak (CFP): 0.0381 appears 10
Characteristic Frequency Peak (CFP): 0.4043 appears 2
Characteristic Frequency Peak (CFP): 0.0813 appears 25
Characteristic Frequency Peak (CFP): 0.324 appears 1
Characteristic Frequency Peak (CFP): 0.0386 appears 2
Characteristic Frequency Peak (CFP): 0.1084 appears 11
Characteristic Frequency Peak (CFP): 0.489 appears 3
Characteristic Frequency Peak (CFP): 0.1423 appears 18
Characteristic Frequency Peak (CFP): 0.2043 appears 5
Characteristic Frequency Peak (CFP): 0.0273 appears 5
Characteristic Frequency Peak (CFP): 0.4707 appears 1
Characteristic Frequency Peak (CFP): 0.4399 appears 1
Characteristic Frequency Peak (CFP): 0.1643 appears 1
Characteristic Frequency Peak (CFP): 0.0859 appears 3
Characteristic Frequency Peak (CFP): 0.1797 appears 1
Characteristic Frequency Peak (CFP): 0.209 appears 1
Characteristic Frequency Peak (CFP): 0.4397 appears 5
Characteristic Frequency Peak (CFP): 0.3088 appears 1
Characteristic Frequency Peak (CFP): 0.3787 appears 22
Characteristic Frequency Peak (CFP): 0.0769 appears 3
Characteristic Frequency Peak (CFP): 0.425 appears 1
Characteristic Frequency Peak (CFP): 0.1211 appears 1
Characteristic Frequency Peak (CFP): 0.0193 appears 3
Characteristic Frequency Peak (CFP): 0.377 appears 9
Characteristic Frequency Peak (CFP): 0.1899 appears 2
Characteristic Frequency Peak (CFP): 0.1648 appears 2
Characteristic Frequency Peak (CFP): 0.4526 appears 1
Characteristic Frequency Peak (CFP): 0.3838 appears 2
Characteristic Frequency Peak (CFP): 0.4587 appears 8
Characteristic Frequency Peak (CFP): 0.1943 appears 1
Characteristic Frequency Peak (CFP): 0.2085 appears 1
Characteristic Frequency Peak (CFP): 0.3789 appears 7
Characteristic Frequency Peak (CFP): 0.2786 appears 3
Characteristic Frequency Peak (CFP): 0.2368 appears 2
Characteristic Frequency Peak (CFP): 0.2783 appears 23
Characteristic Frequency Peak (CFP): 0.4412 appears 1
Characteristic Frequency Peak (CFP): 0.3572 appears 1
Characteristic Frequency Peak (CFP): 0.144 appears 8
Characteristic Frequency Peak (CFP): 0.1692 appears 2
Characteristic Frequency Peak (CFP): 0.2983 appears 2
Characteristic Frequency Peak (CFP): 0.3691 appears 3
Characteristic Frequency Peak (CFP): 0.0608 appears 1
Characteristic Frequency Peak (CFP): 0.3767 appears 4
Characteristic Frequency Peak (CFP): 0.0942 appears 1
Characteristic Frequency Peak (CFP): 0.2656 appears 1
Characteristic Frequency Peak (CFP): 0.2681 appears 1
Characteristic Frequency Peak (CFP): 0.4585 appears 3
Characteristic Frequency Peak (CFP): 0.4841 appears 1
Characteristic Frequency Peak (CFP): 0.1694 appears 2
Characteristic Frequency Peak (CFP): 0.0708 appears 2
Characteristic Frequency Peak (CFP): 0.3999 appears 1
Characteristic Frequency Peak (CFP): 0.0815 appears 3
Characteristic Frequency Peak (CFP): 0.0369 appears 1
Characteristic Frequency Peak (CFP): 0.4817 appears 1
Characteristic Frequency Peak (CFP): 0.2654 appears 2
Characteristic Frequency Peak (CFP): 0.4346 appears 4
Characteristic Frequency Peak (CFP): 0.4023 appears 2
Characteristic Frequency Peak (CFP): 0.4341 appears 1
Characteristic Frequency Peak (CFP): 0.4338 appears 1
Characteristic Frequency Peak (CFP): 0.3816 appears 4
Characteristic Frequency Peak (CFP): 0.0227 appears 4
Characteristic Frequency Peak (CFP): 0.0176 appears 1
Characteristic Frequency Peak (CFP): 0.4326 appears 1
Characteristic Frequency Peak (CFP): 0.4329 appears 2
Characteristic Frequency Peak (CFP): 0.0767 appears 1
Characteristic Frequency Peak (CFP): 0.0249 appears 1
Characteristic Frequency Peak (CFP): 0.4888 appears 2
Characteristic Frequency Peak (CFP): 0.4551 appears 1
Characteristic Frequency Peak (CFP): 0.46 appears 2
Characteristic Frequency Peak (CFP): 0.428 appears 2
Characteristic Frequency Peak (CFP): 0.4019 appears 2
Characteristic Frequency Peak (CFP): 0.0276 appears 3
Characteristic Frequency Peak (CFP): 0.4607 appears 1
Characteristic Frequency Peak (CFP): 0.0474 appears 1
Characteristic Frequency Peak (CFP): 0.4282 appears 1
Characteristic Frequency Peak (CFP): 0.3916 appears 2
Characteristic Frequency Peak (CFP): 0.1755 appears 1
Characteristic Frequency Peak (CFP): 0.1057 appears 4
Characteristic Frequency Peak (CFP): 0.2024 appears 2
Characteristic Frequency Peak (CFP): 0.3286 appears 1
Characteristic Frequency Peak (CFP): 0.2131 appears 1
Characteristic Frequency Peak (CFP): 0.2764 appears 2
Characteristic Frequency Peak (CFP): 0.1838 appears 2
Characteristic Frequency Peak (CFP): 0.1333 appears 1
Characteristic Frequency Peak (CFP): 0.0879 appears 1
Characteristic Frequency Peak (CFP): 0.4709 appears 1
Characteristic Frequency Peak (CFP): 0.3699 appears 1
Characteristic Frequency Peak (CFP): 0.0178 appears 1
Characteristic Frequency Peak (CFP): 0.0771 appears 2
Characteristic Frequency Peak (CFP): 0.4646 appears 1
Characteristic Frequency Peak (CFP): 0.2065 appears 1
Characteristic Frequency Peak (CFP): 0.1421 appears 1
Characteristic Frequency Peak (CFP): 0.0811 appears 2
Characteristic Frequency Peak (CFP): 0.3706 appears 2
Characteristic Frequency Peak (CFP): 0.1758 appears 2
Characteristic Frequency Peak (CFP): 0.4302 appears 1
Characteristic Frequency Peak (CFP): 0.0732 appears 2
Characteristic Frequency Peak (CFP): 0.2354 appears 1
Characteristic Frequency Peak (CFP): 0.4846 appears 1
Characteristic Frequency Peak (CFP): 0.04 appears 1
Characteristic Frequency Peak (CFP): 0.4675 appears 2
Characteristic Frequency Peak (CFP): 0.2351 appears 2
Characteristic Frequency Peak (CFP): 0.2112 appears 2
Characteristic Frequency Peak (CFP): 0.0366 appears 1
Characteristic Frequency Peak (CFP): 0.3821 appears 1
Characteristic Frequency Peak (CFP): 0.4214 appears 1
Characteristic Frequency Peak (CFP): 0.4045 appears 1
Characteristic Frequency Peak (CFP): 0.3896 appears 2
Characteristic Frequency Peak (CFP): 0.3918 appears 1
Characteristic Frequency Peak (CFP): 0.0173 appears 1
Characteristic Frequency Peak (CFP): 0.3794 appears 1
Characteristic Frequency Peak (CFP): 0.3894 appears 1
Characteristic Frequency Peak (CFP): 0.3396 appears 1
Characteristic Frequency Peak (CFP): 0.0071 appears 1
Characteristic Frequency Peak (CFP): 0.417 appears 1
Characteristic Frequency Peak (CFP): 0.1216 appears 1
Characteristic Frequency Peak (CFP): 0.0215 appears 1
Characteristic Frequency Peak (CFP): 0.2751 appears 1
Characteristic Frequency Peak (CFP): 0.4583 appears 1
Characteristic Frequency Peak (CFP): 0.4602 appears 2
Characteristic Frequency Peak (CFP): 0.3694 appears 1
Characteristic Frequency Peak (CFP): 0.4575 appears 1
Characteristic Frequency Peak (CFP): 0.5 appears 1
Characteristic Frequency Peak (CFP): 0.0212 appears 1
Characteristic Frequency Peak (CFP): 0.4983 appears 1
Characteristic Frequency Peak (CFP): 0.3818 appears 2
Characteristic Frequency Peak (CFP): 0.1897 appears 1
Characteristic Frequency Peak (CFP): 0.4033 appears 1
Characteristic Frequency Peak (CFP): 0.3997 appears 1
Characteristic Frequency Peak (CFP): 0.1841 appears 1
Characteristic Frequency Peak (CFP): 0.0225 appears 1
Characteristic Frequency Peak (CFP): 0.0398 appears 1
Characteristic Frequency Peak (CFP): 0.0581 appears 1
Characteristic Frequency Peak (CFP): 0.4829 appears 1
Characteristic Frequency Peak (CFP): 0.2761 appears 1
