# Supplementary material for: CISAPS: Complex Informational Spectrum for the Analysis of Protein Sequences
Source: Adv Bioinformatics. 2015 Jan 6;2015:909765. doi: 10.1155/2015/909765 (PMC4302972; doi:10.1155/2015/909765)
Supplement: Supplementary file 1 — Supplement 1 provides detailed information about the 611 unique Amino Acid Indices used by the CISAPS server to encode protein sequences to numerical sequences. These Amino Acid Indices represent different biochemical properties of the proteins and are made available at . Supplement 2 provides the protein sequences of influenza Neuraminidase gene used as the case study presented in the paper. Eight different groups of the proteins are included as follows: (i) 27 NA proteins for H1N1 (1933–1946) (ii) 12 NA proteins for H1N1 (1947–1957) (iii) 48 NA proteins for H1N1 (1979–1989) (iv) 200 NA Proteins for H1N1 (2009) (v) 76 NA Proteins for H2N2 (1957–1968) (vi) 200 NA Proteins for H3N2 (1968–2000) (vii) 27 NA Proteins for H1N2 (2001–2004) (viii) 70 NA Proteins for H5N1 (2005–2009). Supplement 3 provides the results produced by CISAPS Server as an outcome of the analysis of the protein sequences included in Supplement 2. The results include reports generated for absolute, real, and imaginary informational spectrum characteristic frequency peaks. [file 909765.f1.zip › Supplement 3 - Reports for the Case Study/H1N2/processeddata/Absolute_Report_Grouped.txt]

Characteristic Frequency Peak (CFP): 0.1892 appears 2 times in: 
Index ID: 1, Index Name: ANDN920101
Index ID: 17, Index Name: BUNA790102

Characteristic Frequency Peak (CFP): 0.1785 appears 2 times in: 
Index ID: 2, Index Name: ARGP820101
Index ID: 132, Index Name: JOND750101

Characteristic Frequency Peak (CFP): 0.1221 appears 56 times in: 
Index ID: 3, Index Name: ARGP820102
Index ID: 10, Index Name: BIOV880101
Index ID: 11, Index Name: BIOV880102
Index ID: 40, Index Name: CHOP780203
Index ID: 48, Index Name: CHOP780211
Index ID: 53, Index Name: CHOP780216
Index ID: 55, Index Name: CIDH920102
Index ID: 56, Index Name: CIDH920103
Index ID: 57, Index Name: CIDH920104
Index ID: 58, Index Name: CIDH920105
Index ID: 67, Index Name: DESM900102
Index ID: 71, Index Name: EISD860103
Index ID: 77, Index Name: FAUJ830101
Index ID: 113, Index Name: GUYH850101
Index ID: 121, Index Name: ISOY800103
Index ID: 122, Index Name: ISOY800104
Index ID: 128, Index Name: JANJ780102
Index ID: 131, Index Name: JANJ790102
Index ID: 149, Index Name: KRIW790102
Index ID: 161, Index Name: LEVM780103
Index ID: 164, Index Name: LEVM780106
Index ID: 181, Index Name: MEIH800101
Index ID: 182, Index Name: MEIH800102
Index ID: 183, Index Name: MEIH800103
Index ID: 184, Index Name: MIYS850101
Index ID: 209, Index Name: NISK800101
Index ID: 210, Index Name: NISK860101
Index ID: 221, Index Name: OOBM850105
Index ID: 235, Index Name: PALJ810114
Index ID: 238, Index Name: PARJ860101
Index ID: 239, Index Name: PLIV810101
Index ID: 240, Index Name: PONP800101
Index ID: 245, Index Name: PONP800106
Index ID: 253, Index Name: PRAM900104
Index ID: 351, Index Name: ROSG850102
Index ID: 356, Index Name: SNEP660101
Index ID: 372, Index Name: TANS770110
Index ID: 379, Index Name: WARP780101
Index ID: 425, Index Name: VINM940104
Index ID: 436, Index Name: PARS000102
Index ID: 459, Index Name: FUKS010102
Index ID: 461, Index Name: FUKS010104
Index ID: 480, Index Name: GUOD860101
Index ID: 483, Index Name: BASU050102
Index ID: 497, Index Name: ZHOH040101
Index ID: 499, Index Name: ZHOH040103
Index ID: 516, Index Name: CORJ870103
Index ID: 517, Index Name: CORJ870104
Index ID: 522, Index Name: MIYS990101
Index ID: 523, Index Name: MIYS990102
Index ID: 526, Index Name: MIYS990105
Index ID: 545, Index Name: Ro
Index ID: 546, Index Name: Rb
Index ID: 563, Index Name: Br
Index ID: 573, Index Name: dASA
Index ID: 593, Index Name: Proscale_10

Characteristic Frequency Peak (CFP): 0.0635 appears 3 times in: 
Index ID: 4, Index Name: ARGP820103
Index ID: 15, Index Name: BULH740102
Index ID: 385, Index Name: WOEC730101

Characteristic Frequency Peak (CFP): 0.0205 appears 2 times in: 
Index ID: 5, Index Name: BEGF750101
Index ID: 110, Index Name: GRAR740101

Characteristic Frequency Peak (CFP): 0.1216 appears 16 times in: 
Index ID: 6, Index Name: BEGF750102
Index ID: 45, Index Name: CHOP780208
Index ID: 151, Index Name: KYTJ820101
Index ID: 166, Index Name: LIFS790101
Index ID: 167, Index Name: LIFS790102
Index ID: 208, Index Name: NAKH920108
Index ID: 275, Index Name: QIAN880120
Index ID: 276, Index Name: QIAN880121
Index ID: 277, Index Name: QIAN880122
Index ID: 362, Index Name: SWER830101
Index ID: 377, Index Name: VENT840101
Index ID: 428, Index Name: MUNV940103
Index ID: 515, Index Name: CORJ870102
Index ID: 529, Index Name: Factor1NEW
Index ID: 569, Index Name: Nl
Index ID: 603, Index Name: Proscale_39

Characteristic Frequency Peak (CFP): 0.1218 appears 54 times in: 
Index ID: 7, Index Name: BEGF750103
Index ID: 35, Index Name: CHOC760103
Index ID: 66, Index Name: DESM900101
Index ID: 104, Index Name: GEIM800108
Index ID: 107, Index Name: GEIM800111
Index ID: 111, Index Name: GRAR740102
Index ID: 148, Index Name: KRIW790101
Index ID: 169, Index Name: MANP780101
Index ID: 214, Index Name: OOBM770103
Index ID: 217, Index Name: OOBM850101
Index ID: 220, Index Name: OOBM850104
Index ID: 241, Index Name: PONP800102
Index ID: 242, Index Name: PONP800103
Index ID: 246, Index Name: PONP800107
Index ID: 247, Index Name: PONP800108
Index ID: 287, Index Name: QIAN880132
Index ID: 288, Index Name: QIAN880133
Index ID: 289, Index Name: QIAN880134
Index ID: 290, Index Name: QIAN880135
Index ID: 313, Index Name: RADA880102
Index ID: 353, Index Name: ROSM880102
Index ID: 387, Index Name: WOLS870101
Index ID: 422, Index Name: VINM940101
Index ID: 423, Index Name: VINM940102
Index ID: 435, Index Name: PARS000101
Index ID: 443, Index Name: NADH010101
Index ID: 444, Index Name: NADH010102
Index ID: 445, Index Name: NADH010103
Index ID: 446, Index Name: NADH010104
Index ID: 447, Index Name: NADH010105
Index ID: 448, Index Name: NADH010106
Index ID: 458, Index Name: FUKS010101
Index ID: 474, Index Name: PONP930101
Index ID: 479, Index Name: KUHL950101
Index ID: 481, Index Name: JURD980101
Index ID: 482, Index Name: BASU050101
Index ID: 484, Index Name: BASU050103
Index ID: 486, Index Name: PUNT030101
Index ID: 487, Index Name: PUNT030102
Index ID: 514, Index Name: CORJ870101
Index ID: 518, Index Name: CORJ870105
Index ID: 519, Index Name: CORJ870106
Index ID: 520, Index Name: CORJ870107
Index ID: 521, Index Name: CORJ870108
Index ID: 524, Index Name: MIYS990103
Index ID: 525, Index Name: MIYS990104
Index ID: 543, Index Name: Rk
Index ID: 544, Index Name: Rc
Index ID: 548, Index Name: Hp
Index ID: 558, Index Name: El
Index ID: 579, Index Name: dCph
Index ID: 590, Index Name: Fauchere-Pliska
Index ID: 595, Index Name: Proscale_13
Index ID: 605, Index Name: Proscale_42

Characteristic Frequency Peak (CFP): 0.1133 appears 2 times in: 
Index ID: 8, Index Name: BHAR880101
Index ID: 598, Index Name: Proscale_21

Characteristic Frequency Peak (CFP): 0.3203 appears 12 times in: 
Index ID: 9, Index Name: BIGC670101
Index ID: 33, Index Name: CHOC760101
Index ID: 79, Index Name: FAUJ880102
Index ID: 98, Index Name: GEIM800102
Index ID: 105, Index Name: GEIM800109
Index ID: 109, Index Name: GOLD730102
Index ID: 112, Index Name: GRAR740103
Index ID: 263, Index Name: QIAN880108
Index ID: 317, Index Name: RADA880106
Index ID: 347, Index Name: ROBB760112
Index ID: 571, Index Name: ASAD
Index ID: 599, Index Name: Proscale_23

Characteristic Frequency Peak (CFP): 0.155 appears 1 times in: 
Index ID: 12, Index Name: BROC820101

Characteristic Frequency Peak (CFP): 0.1548 appears 1 times in: 
Index ID: 13, Index Name: BROC820102

Characteristic Frequency Peak (CFP): 0.0203 appears 5 times in: 
Index ID: 14, Index Name: BULH740101
Index ID: 49, Index Name: CHOP780212
Index ID: 59, Index Name: COHE430101
Index ID: 232, Index Name: PALJ810111
Index ID: 536, Index Name: pK1NEW(a-CO2H)

Characteristic Frequency Peak (CFP): 0.436 appears 3 times in: 
Index ID: 16, Index Name: BUNA790101
Index ID: 93, Index Name: FINA910102
Index ID: 434, Index Name: BLAM930101

Characteristic Frequency Peak (CFP): 0.3447 appears 1 times in: 
Index ID: 18, Index Name: BUNA790103

Characteristic Frequency Peak (CFP): 0.2212 appears 3 times in: 
Index ID: 19, Index Name: BURA740101
Index ID: 60, Index Name: CRAJ730101
Index ID: 185, Index Name: NAGK730101

Characteristic Frequency Peak (CFP): 0.1211 appears 4 times in: 
Index ID: 20, Index Name: BURA740102
Index ID: 102, Index Name: GEIM800106
Index ID: 231, Index Name: PALJ810110
Index ID: 541, Index Name: Set2

Characteristic Frequency Peak (CFP): 0.3206 appears 9 times in: 
Index ID: 21, Index Name: CHAM810101
Index ID: 24, Index Name: CHAM830101
Index ID: 117, Index Name: HUTJ700102
Index ID: 281, Index Name: QIAN880126
Index ID: 305, Index Name: RACS820108
Index ID: 336, Index Name: ROBB760101
Index ID: 363, Index Name: TANS770101
Index ID: 560, Index Name: Pc
Index ID: 561, Index Name: Ca

Characteristic Frequency Peak (CFP): 0.3794 appears 2 times in: 
Index ID: 22, Index Name: CHAM820101
Index ID: 63, Index Name: DAWD720101

Characteristic Frequency Peak (CFP): 0.3706 appears 1 times in: 
Index ID: 23, Index Name: CHAM820102

Characteristic Frequency Peak (CFP): 0.3362 appears 2 times in: 
Index ID: 25, Index Name: CHAM830102
Index ID: 252, Index Name: PRAM900103

Characteristic Frequency Peak (CFP): 0.4336 appears 1 times in: 
Index ID: 26, Index Name: CHAM830103

Characteristic Frequency Peak (CFP): 0.1826 appears 4 times in: 
Index ID: 27, Index Name: CHAM830104
Index ID: 259, Index Name: QIAN880104
Index ID: 414, Index Name: AURR980115
Index ID: 568, Index Name: Nm

Characteristic Frequency Peak (CFP): 0.0564 appears 1 times in: 
Index ID: 28, Index Name: CHAM830105

Characteristic Frequency Peak (CFP): 0.2551 appears 1 times in: 
Index ID: 29, Index Name: CHAM830106

Characteristic Frequency Peak (CFP): 0.2588 appears 5 times in: 
Index ID: 30, Index Name: CHAM830107
Index ID: 291, Index Name: QIAN880136
Index ID: 419, Index Name: AURR980120
Index ID: 429, Index Name: MUNV940104
Index ID: 430, Index Name: MUNV940105

Characteristic Frequency Peak (CFP): 0.1885 appears 2 times in: 
Index ID: 31, Index Name: CHAM830108
Index ID: 158, Index Name: LEVM760106

Characteristic Frequency Peak (CFP): 0.1814 appears 7 times in: 
Index ID: 32, Index Name: CHOC750101
Index ID: 80, Index Name: FAUJ880103
Index ID: 412, Index Name: AURR980113
Index ID: 471, Index Name: TSAJ990101
Index ID: 472, Index Name: TSAJ990102
Index ID: 498, Index Name: ZHOH040102
Index ID: 501, Index Name: HARY940101

Characteristic Frequency Peak (CFP): 0.4863 appears 19 times in: 
Index ID: 34, Index Name: CHOC760102
Index ID: 68, Index Name: EISD840101
Index ID: 81, Index Name: FAUJ880104
Index ID: 86, Index Name: FAUJ880109
Index ID: 127, Index Name: JANJ780101
Index ID: 312, Index Name: RADA880101
Index ID: 315, Index Name: RADA880104
Index ID: 316, Index Name: RADA880105
Index ID: 318, Index Name: RADA880107
Index ID: 331, Index Name: RICJ880113
Index ID: 352, Index Name: ROSM880101
Index ID: 357, Index Name: SNEP660102
Index ID: 378, Index Name: VHEG790101
Index ID: 386, Index Name: WOLR810101
Index ID: 504, Index Name: WOLR790101
Index ID: 509, Index Name: GUYH850105
Index ID: 534, Index Name: HYDNEW
Index ID: 556, Index Name: Hnc
Index ID: 575, Index Name: GhD

Characteristic Frequency Peak (CFP): 0.377 appears 3 times in: 
Index ID: 36, Index Name: CHOC760104
Index ID: 243, Index Name: PONP800104
Index ID: 384, Index Name: WERD780104

Characteristic Frequency Peak (CFP): 0.1125 appears 2 times in: 
Index ID: 37, Index Name: CHOP780101
Index ID: 47, Index Name: CHOP780210

Characteristic Frequency Peak (CFP): 0.4653 appears 1 times in: 
Index ID: 38, Index Name: CHOP780201

Characteristic Frequency Peak (CFP): 0.1213 appears 16 times in: 
Index ID: 39, Index Name: CHOP780202
Index ID: 46, Index Name: CHOP780209
Index ID: 61, Index Name: CRAJ730102
Index ID: 103, Index Name: GEIM800107
Index ID: 106, Index Name: GEIM800110
Index ID: 139, Index Name: KANM800102
Index ID: 141, Index Name: KANM800104
Index ID: 168, Index Name: LIFS790103
Index ID: 186, Index Name: NAGK730102
Index ID: 225, Index Name: PALJ810104
Index ID: 255, Index Name: PTIO830102
Index ID: 274, Index Name: QIAN880119
Index ID: 340, Index Name: ROBB760105
Index ID: 341, Index Name: ROBB760106
Index ID: 433, Index Name: MONM990101
Index ID: 608, Index Name: Proscale_52

Characteristic Frequency Peak (CFP): 0.1367 appears 2 times in: 
Index ID: 41, Index Name: CHOP780204
Index ID: 565, Index Name: aC

Characteristic Frequency Peak (CFP): 0.2578 appears 2 times in: 
Index ID: 42, Index Name: CHOP780205
Index ID: 413, Index Name: AURR980114

Characteristic Frequency Peak (CFP): 0.2429 appears 2 times in: 
Index ID: 43, Index Name: CHOP780206
Index ID: 327, Index Name: RICJ880109

Characteristic Frequency Peak (CFP): 0.2258 appears 1 times in: 
Index ID: 44, Index Name: CHOP780207

Characteristic Frequency Peak (CFP): 0.3208 appears 6 times in: 
Index ID: 50, Index Name: CHOP780213
Index ID: 140, Index Name: KANM800103
Index ID: 236, Index Name: PALJ810115
Index ID: 261, Index Name: QIAN880106
Index ID: 366, Index Name: TANS770104
Index ID: 530, Index Name: Factor2NEW

Characteristic Frequency Peak (CFP): 0.0813 appears 4 times in: 
Index ID: 51, Index Name: CHOP780214
Index ID: 78, Index Name: FAUJ880101
Index ID: 234, Index Name: PALJ810113
Index ID: 600, Index Name: Proscale_24

Characteristic Frequency Peak (CFP): 0.3513 appears 1 times in: 
Index ID: 52, Index Name: CHOP780215

Characteristic Frequency Peak (CFP): 0.1223 appears 23 times in: 
Index ID: 54, Index Name: CIDH920101
Index ID: 130, Index Name: JANJ790101
Index ID: 143, Index Name: KARP850102
Index ID: 147, Index Name: KRIW710101
Index ID: 165, Index Name: LEWP710101
Index ID: 179, Index Name: MEEJ810101
Index ID: 226, Index Name: PALJ810105
Index ID: 237, Index Name: PALJ810116
Index ID: 295, Index Name: RACS770101
Index ID: 296, Index Name: RACS770102
Index ID: 319, Index Name: RADA880108
Index ID: 325, Index Name: RICJ880107
Index ID: 349, Index Name: ROBB790101
Index ID: 381, Index Name: WERD780101
Index ID: 390, Index Name: YUTK870101
Index ID: 424, Index Name: VINM940103
Index ID: 460, Index Name: FUKS010103
Index ID: 500, Index Name: BAEK050101
Index ID: 507, Index Name: GUYH850102
Index ID: 513, Index Name: CASG920101
Index ID: 528, Index Name: FASG890101
Index ID: 562, Index Name: F
Index ID: 570, Index Name: Hgm

Characteristic Frequency Peak (CFP): 0.0637 appears 6 times in: 
Index ID: 62, Index Name: CRAJ730103
Index ID: 286, Index Name: QIAN880131
Index ID: 345, Index Name: ROBB760110
Index ID: 512, Index Name: BLAS910101
Index ID: 594, Index Name: Proscale_11
Index ID: 606, Index Name: Proscale_45

Characteristic Frequency Peak (CFP): 0.1887 appears 4 times in: 
Index ID: 64, Index Name: DAYM780101
Index ID: 137, Index Name: JUNJ780101
Index ID: 388, Index Name: WOLS870102
Index ID: 503, Index Name: DIGM050101

Characteristic Frequency Peak (CFP): 0.3506 appears 2 times in: 
Index ID: 65, Index Name: DAYM780201
Index ID: 394, Index Name: ZASB820101

Characteristic Frequency Peak (CFP): 0.1768 appears 1 times in: 
Index ID: 69, Index Name: EISD860101

Characteristic Frequency Peak (CFP): 0.2361 appears 1 times in: 
Index ID: 70, Index Name: EISD860102

Characteristic Frequency Peak (CFP): 0.3503 appears 5 times in: 
Index ID: 72, Index Name: FASG760101
Index ID: 470, Index Name: MITS020101
Index ID: 535, Index Name: MassNEW
Index ID: 552, Index Name: Mw
Index ID: 555, Index Name: Mu

Characteristic Frequency Peak (CFP): 0.02 appears 4 times in: 
Index ID: 73, Index Name: FASG760102
Index ID: 172, Index Name: MAXF760103
Index ID: 370, Index Name: TANS770108
Index ID: 382, Index Name: WERD780102

Characteristic Frequency Peak (CFP): 0.4363 appears 6 times in: 
Index ID: 74, Index Name: FASG760103
Index ID: 90, Index Name: FAUJ880113
Index ID: 421, Index Name: ONEK900102
Index ID: 427, Index Name: MUNV940102
Index ID: 477, Index Name: WILM950103
Index ID: 537, Index Name: pK2NEW(NH3)

Characteristic Frequency Peak (CFP): 0.2585 appears 6 times in: 
Index ID: 75, Index Name: FASG760104
Index ID: 94, Index Name: FINA910103
Index ID: 146, Index Name: KLEP840101
Index ID: 265, Index Name: QIAN880110
Index ID: 266, Index Name: QIAN880111
Index ID: 293, Index Name: QIAN880138

Characteristic Frequency Peak (CFP): 0.4087 appears 2 times in: 
Index ID: 76, Index Name: FASG760105
Index ID: 453, Index Name: CEDJ970101

Characteristic Frequency Peak (CFP): 0.0808 appears 6 times in: 
Index ID: 82, Index Name: FAUJ880105
Index ID: 173, Index Name: MAXF760104
Index ID: 174, Index Name: MAXF760105
Index ID: 396, Index Name: ZIMJ680102
Index ID: 432, Index Name: KIMC930101
Index ID: 553, Index Name: Bl

Characteristic Frequency Peak (CFP): 0.3787 appears 1 times in: 
Index ID: 83, Index Name: FAUJ880106

Characteristic Frequency Peak (CFP): 0.0811 appears 5 times in: 
Index ID: 84, Index Name: FAUJ880107
Index ID: 123, Index Name: ISOY800105
Index ID: 126, Index Name: ISOY800108
Index ID: 369, Index Name: TANS770107
Index ID: 371, Index Name: TANS770109

Characteristic Frequency Peak (CFP): 0.4575 appears 2 times in: 
Index ID: 85, Index Name: FAUJ880108
Index ID: 531, Index Name: Factor3NEW

Characteristic Frequency Peak (CFP): 0.197 appears 1 times in: 
Index ID: 87, Index Name: FAUJ880110

Characteristic Frequency Peak (CFP): 0.2576 appears 1 times in: 
Index ID: 88, Index Name: FAUJ880111

Characteristic Frequency Peak (CFP): 0.063 appears 1 times in: 
Index ID: 89, Index Name: FAUJ880112

Characteristic Frequency Peak (CFP): 0.3198 appears 4 times in: 
Index ID: 91, Index Name: FINA770101
Index ID: 249, Index Name: PRAM820102
Index ID: 254, Index Name: PTIO830101
Index ID: 264, Index Name: QIAN880109

Characteristic Frequency Peak (CFP): 0.5 appears 9 times in: 
Index ID: 92, Index Name: FINA910101
Index ID: 145, Index Name: KHAG800101
Index ID: 284, Index Name: QIAN880129
Index ID: 398, Index Name: ZIMJ680104
Index ID: 449, Index Name: NADH010107
Index ID: 533, Index Name: Factor5NEW
Index ID: 538, Index Name: pINEW(NH3)
Index ID: 547, Index Name: K0
Index ID: 550, Index Name: pHi

Characteristic Frequency Peak (CFP): 0.2261 appears 1 times in: 
Index ID: 95, Index Name: FINA910104

Characteristic Frequency Peak (CFP): 0.4541 appears 1 times in: 
Index ID: 96, Index Name: GARJ730101

Characteristic Frequency Peak (CFP): 0.3157 appears 3 times in: 
Index ID: 97, Index Name: GEIM800101
Index ID: 100, Index Name: GEIM800104
Index ID: 160, Index Name: LEVM780101

Characteristic Frequency Peak (CFP): 0.0676 appears 1 times in: 
Index ID: 99, Index Name: GEIM800103

Characteristic Frequency Peak (CFP): 0.1208 appears 3 times in: 
Index ID: 101, Index Name: GEIM800105
Index ID: 163, Index Name: LEVM780105
Index ID: 224, Index Name: PALJ810103

Characteristic Frequency Peak (CFP): 0.178 appears 1 times in: 
Index ID: 108, Index Name: GOLD730101

Characteristic Frequency Peak (CFP): 0.3159 appears 2 times in: 
Index ID: 114, Index Name: HOPA770101
Index ID: 230, Index Name: PALJ810109

Characteristic Frequency Peak (CFP): 0.064 appears 4 times in: 
Index ID: 115, Index Name: HOPT810101
Index ID: 177, Index Name: MEEJ800101
Index ID: 475, Index Name: WILM950101
Index ID: 596, Index Name: Proscale_15

Characteristic Frequency Peak (CFP): 0.4951 appears 2 times in: 
Index ID: 116, Index Name: HUTJ700101
Index ID: 279, Index Name: QIAN880124

Characteristic Frequency Peak (CFP): 0.4871 appears 2 times in: 
Index ID: 118, Index Name: HUTJ700103
Index ID: 200, Index Name: NAKH900113

Characteristic Frequency Peak (CFP): 0.0583 appears 1 times in: 
Index ID: 119, Index Name: ISOY800101

Characteristic Frequency Peak (CFP): 0.0818 appears 1 times in: 
Index ID: 120, Index Name: ISOY800102

Characteristic Frequency Peak (CFP): 0.3091 appears 2 times in: 
Index ID: 124, Index Name: ISOY800106
Index ID: 299, Index Name: RACS820102

Characteristic Frequency Peak (CFP): 0.1831 appears 1 times in: 
Index ID: 125, Index Name: ISOY800107

Characteristic Frequency Peak (CFP): 0.3767 appears 5 times in: 
Index ID: 129, Index Name: JANJ780103
Index ID: 212, Index Name: OOBM770101
Index ID: 508, Index Name: GUYH850104
Index ID: 559, Index Name: Et
Index ID: 572, Index Name: ASAN

Characteristic Frequency Peak (CFP): 0.4089 appears 1 times in: 
Index ID: 133, Index Name: JOND750102

Characteristic Frequency Peak (CFP): 0.4788 appears 5 times in: 
Index ID: 134, Index Name: JOND920101
Index ID: 188, Index Name: NAKH900101
Index ID: 206, Index Name: NAKH920106
Index ID: 532, Index Name: Factor4NEW
Index ID: 601, Index Name: Proscale_28

Characteristic Frequency Peak (CFP): 0.3701 appears 2 times in: 
Index ID: 135, Index Name: JOND920102
Index ID: 485, Index Name: SUYM030101

Characteristic Frequency Peak (CFP): 0.4084 appears 3 times in: 
Index ID: 136, Index Name: JUKT750101
Index ID: 438, Index Name: KUMS000102
Index ID: 468, Index Name: FUKS010111

Characteristic Frequency Peak (CFP): 0.3154 appears 5 times in: 
Index ID: 138, Index Name: KANM800101
Index ID: 162, Index Name: LEVM780104
Index ID: 222, Index Name: PALJ810101
Index ID: 397, Index Name: ZIMJ680103
Index ID: 549, Index Name: P

Characteristic Frequency Peak (CFP): 0.1123 appears 1 times in: 
Index ID: 142, Index Name: KARP850101

Characteristic Frequency Peak (CFP): 0.2725 appears 1 times in: 
Index ID: 144, Index Name: KARP850103

Characteristic Frequency Peak (CFP): 0.1812 appears 5 times in: 
Index ID: 150, Index Name: KRIW790103
Index ID: 215, Index Name: OOBM770104
Index ID: 350, Index Name: ROSG850101
Index ID: 476, Index Name: WILM950102
Index ID: 567, Index Name: V0

Characteristic Frequency Peak (CFP): 0.1987 appears 1 times in: 
Index ID: 152, Index Name: LAWE840101

Characteristic Frequency Peak (CFP): 0.1772 appears 1 times in: 
Index ID: 153, Index Name: LEVM760101

Characteristic Frequency Peak (CFP): 0.3779 appears 2 times in: 
Index ID: 154, Index Name: LEVM760102
Index ID: 213, Index Name: OOBM770102

Characteristic Frequency Peak (CFP): 0.0803 appears 2 times in: 
Index ID: 155, Index Name: LEVM760103
Index ID: 416, Index Name: AURR980117

Characteristic Frequency Peak (CFP): 0.188 appears 1 times in: 
Index ID: 156, Index Name: LEVM760104

Characteristic Frequency Peak (CFP): 0.4866 appears 7 times in: 
Index ID: 157, Index Name: LEVM760105
Index ID: 197, Index Name: NAKH900110
Index ID: 505, Index Name: OLSK800101
Index ID: 574, Index Name: dGh
Index ID: 576, Index Name: GhN
Index ID: 580, Index Name: dGc
Index ID: 588, Index Name: f

Characteristic Frequency Peak (CFP): 0.4548 appears 1 times in: 
Index ID: 159, Index Name: LEVM760107

Characteristic Frequency Peak (CFP): 0.4656 appears 1 times in: 
Index ID: 170, Index Name: MAXF760101

Characteristic Frequency Peak (CFP): 0.0825 appears 3 times in: 
Index ID: 171, Index Name: MAXF760102
Index ID: 248, Index Name: PRAM820101
Index ID: 297, Index Name: RACS770103

Characteristic Frequency Peak (CFP): 0.3096 appears 1 times in: 
Index ID: 175, Index Name: MAXF760106

Characteristic Frequency Peak (CFP): 0.1882 appears 2 times in: 
Index ID: 176, Index Name: MCMT640101
Index ID: 207, Index Name: NAKH920107

Characteristic Frequency Peak (CFP): 0.0642 appears 8 times in: 
Index ID: 178, Index Name: MEEJ800102
Index ID: 191, Index Name: NAKH900104
Index ID: 193, Index Name: NAKH900106
Index ID: 211, Index Name: NOZY710101
Index ID: 273, Index Name: QIAN880118
Index ID: 399, Index Name: ZIMJ680105
Index ID: 431, Index Name: WIMW960101
Index ID: 554, Index Name: Rf

Characteristic Frequency Peak (CFP): 0.1121 appears 2 times in: 
Index ID: 180, Index Name: MEEJ810102
Index ID: 270, Index Name: QIAN880115

Characteristic Frequency Peak (CFP): 0.321 appears 1 times in: 
Index ID: 187, Index Name: NAGK730103

Characteristic Frequency Peak (CFP): 0.1343 appears 1 times in: 
Index ID: 189, Index Name: NAKH900102

Characteristic Frequency Peak (CFP): 0.4795 appears 2 times in: 
Index ID: 190, Index Name: NAKH900103
Index ID: 192, Index Name: NAKH900105

Characteristic Frequency Peak (CFP): 0.0198 appears 2 times in: 
Index ID: 194, Index Name: NAKH900107
Index ID: 199, Index Name: NAKH900112

Characteristic Frequency Peak (CFP): 0.0645 appears 1 times in: 
Index ID: 195, Index Name: NAKH900108

Characteristic Frequency Peak (CFP): 0.4082 appears 2 times in: 
Index ID: 196, Index Name: NAKH900109
Index ID: 301, Index Name: RACS820104

Characteristic Frequency Peak (CFP): 0.4861 appears 4 times in: 
Index ID: 198, Index Name: NAKH900111
Index ID: 462, Index Name: FUKS010105
Index ID: 592, Index Name: Proscale_7
Index ID: 597, Index Name: Proscale_18

Characteristic Frequency Peak (CFP): 0.3806 appears 2 times in: 
Index ID: 201, Index Name: NAKH920101
Index ID: 202, Index Name: NAKH920102

Characteristic Frequency Peak (CFP): 0.4792 appears 1 times in: 
Index ID: 203, Index Name: NAKH920103

Characteristic Frequency Peak (CFP): 0.3401 appears 1 times in: 
Index ID: 204, Index Name: NAKH920104

Characteristic Frequency Peak (CFP): 0.1719 appears 2 times in: 
Index ID: 205, Index Name: NAKH920105
Index ID: 465, Index Name: FUKS010108

Characteristic Frequency Peak (CFP): 0.1819 appears 1 times in: 
Index ID: 216, Index Name: OOBM770105

Characteristic Frequency Peak (CFP): 0.3501 appears 2 times in: 
Index ID: 218, Index Name: OOBM850102
Index ID: 380, Index Name: WEBA780101

Characteristic Frequency Peak (CFP): 0.2791 appears 1 times in: 
Index ID: 219, Index Name: OOBM850103

Characteristic Frequency Peak (CFP): 0.0581 appears 4 times in: 
Index ID: 223, Index Name: PALJ810102
Index ID: 227, Index Name: PALJ810106
Index ID: 408, Index Name: AURR980109
Index ID: 411, Index Name: AURR980112

Characteristic Frequency Peak (CFP): 0.1685 appears 1 times in: 
Index ID: 228, Index Name: PALJ810107

Characteristic Frequency Peak (CFP): 0.2285 appears 1 times in: 
Index ID: 229, Index Name: PALJ810108

Characteristic Frequency Peak (CFP): 0.3364 appears 1 times in: 
Index ID: 233, Index Name: PALJ810112

Characteristic Frequency Peak (CFP): 0.2083 appears 1 times in: 
Index ID: 244, Index Name: PONP800105

Characteristic Frequency Peak (CFP): 0.1016 appears 1 times in: 
Index ID: 250, Index Name: PRAM820103

Characteristic Frequency Peak (CFP): 0.1975 appears 3 times in: 
Index ID: 251, Index Name: PRAM900101
Index ID: 527, Index Name: ENGD860101
Index ID: 539, Index Name: GES

Characteristic Frequency Peak (CFP): 0.0576 appears 1 times in: 
Index ID: 256, Index Name: QIAN880101

Characteristic Frequency Peak (CFP): 0.3774 appears 1 times in: 
Index ID: 257, Index Name: QIAN880102

Characteristic Frequency Peak (CFP): 0.0767 appears 1 times in: 
Index ID: 258, Index Name: QIAN880103

Characteristic Frequency Peak (CFP): 0.3201 appears 7 times in: 
Index ID: 260, Index Name: QIAN880105
Index ID: 262, Index Name: QIAN880107
Index ID: 267, Index Name: QIAN880112
Index ID: 339, Index Name: ROBB760104
Index ID: 426, Index Name: MUNV940101
Index ID: 442, Index Name: FODM020101
Index ID: 609, Index Name: Proscale_53

Characteristic Frequency Peak (CFP): 0.1453 appears 1 times in: 
Index ID: 268, Index Name: QIAN880113

Characteristic Frequency Peak (CFP): 0.2319 appears 1 times in: 
Index ID: 269, Index Name: QIAN880114

Characteristic Frequency Peak (CFP): 0.1226 appears 2 times in: 
Index ID: 271, Index Name: QIAN880116
Index ID: 329, Index Name: RICJ880111

Characteristic Frequency Peak (CFP): 0.2283 appears 1 times in: 
Index ID: 272, Index Name: QIAN880117

Characteristic Frequency Peak (CFP): 0.0925 appears 1 times in: 
Index ID: 278, Index Name: QIAN880123

Characteristic Frequency Peak (CFP): 0.4954 appears 1 times in: 
Index ID: 280, Index Name: QIAN880125

Characteristic Frequency Peak (CFP): 0.0381 appears 2 times in: 
Index ID: 282, Index Name: QIAN880127
Index ID: 375, Index Name: VASM830103

Characteristic Frequency Peak (CFP): 0.3699 appears 1 times in: 
Index ID: 283, Index Name: QIAN880128

Characteristic Frequency Peak (CFP): 0.0208 appears 1 times in: 
Index ID: 285, Index Name: QIAN880130

Characteristic Frequency Peak (CFP): 0.259 appears 2 times in: 
Index ID: 292, Index Name: QIAN880137
Index ID: 307, Index Name: RACS820110

Characteristic Frequency Peak (CFP): 0.061 appears 1 times in: 
Index ID: 294, Index Name: QIAN880139

Characteristic Frequency Peak (CFP): 0.1775 appears 2 times in: 
Index ID: 298, Index Name: RACS820101
Index ID: 368, Index Name: TANS770106

Characteristic Frequency Peak (CFP): 0.4358 appears 1 times in: 
Index ID: 300, Index Name: RACS820103

Characteristic Frequency Peak (CFP): 0.386 appears 1 times in: 
Index ID: 302, Index Name: RACS820105

Characteristic Frequency Peak (CFP): 0.3093 appears 2 times in: 
Index ID: 303, Index Name: RACS820106
Index ID: 306, Index Name: RACS820109

Characteristic Frequency Peak (CFP): 0.1497 appears 1 times in: 
Index ID: 304, Index Name: RACS820107

Characteristic Frequency Peak (CFP): 0.082 appears 4 times in: 
Index ID: 308, Index Name: RACS820111
Index ID: 365, Index Name: TANS770103
Index ID: 582, Index Name: -TdSc
Index ID: 611, Index Name: allergen1

Characteristic Frequency Peak (CFP): 0.3892 appears 1 times in: 
Index ID: 309, Index Name: RACS820112

Characteristic Frequency Peak (CFP): 0.3521 appears 1 times in: 
Index ID: 310, Index Name: RACS820113

Characteristic Frequency Peak (CFP): 0.1824 appears 3 times in: 
Index ID: 311, Index Name: RACS820114
Index ID: 409, Index Name: AURR980110
Index ID: 495, Index Name: GEOR030108

Characteristic Frequency Peak (CFP): 0.3792 appears 1 times in: 
Index ID: 314, Index Name: RADA880103

Characteristic Frequency Peak (CFP): 0.0801 appears 1 times in: 
Index ID: 320, Index Name: RICJ880101

Characteristic Frequency Peak (CFP): 0.113 appears 1 times in: 
Index ID: 321, Index Name: RICJ880103

Characteristic Frequency Peak (CFP): 0.2251 appears 1 times in: 
Index ID: 322, Index Name: RICJ880104

Characteristic Frequency Peak (CFP): 0.0632 appears 1 times in: 
Index ID: 323, Index Name: RICJ880105

Characteristic Frequency Peak (CFP): 0.0623 appears 1 times in: 
Index ID: 324, Index Name: RICJ880106

Characteristic Frequency Peak (CFP): 0.2583 appears 3 times in: 
Index ID: 326, Index Name: RICJ880108
Index ID: 332, Index Name: RICJ880114
Index ID: 420, Index Name: ONEK900101

Characteristic Frequency Peak (CFP): 0.2573 appears 1 times in: 
Index ID: 328, Index Name: RICJ880110

Characteristic Frequency Peak (CFP): 0.3196 appears 1 times in: 
Index ID: 330, Index Name: RICJ880112

Characteristic Frequency Peak (CFP): 0.0806 appears 1 times in: 
Index ID: 333, Index Name: RICJ880115

Characteristic Frequency Peak (CFP): 0.0823 appears 1 times in: 
Index ID: 334, Index Name: RICJ880116

Characteristic Frequency Peak (CFP): 0.1716 appears 3 times in: 
Index ID: 335, Index Name: RICJ880117
Index ID: 455, Index Name: CEDJ970103
Index ID: 469, Index Name: FUKS010112

Characteristic Frequency Peak (CFP): 0.2383 appears 1 times in: 
Index ID: 337, Index Name: ROBB760102

Characteristic Frequency Peak (CFP): 0.4365 appears 1 times in: 
Index ID: 338, Index Name: ROBB760103

Characteristic Frequency Peak (CFP): 0.0374 appears 2 times in: 
Index ID: 342, Index Name: ROBB760107
Index ID: 551, Index Name: pK'

Characteristic Frequency Peak (CFP): 0.1084 appears 3 times in: 
Index ID: 343, Index Name: ROBB760108
Index ID: 346, Index Name: ROBB760111
Index ID: 348, Index Name: ROBB760113

Characteristic Frequency Peak (CFP): 0.1951 appears 1 times in: 
Index ID: 344, Index Name: ROBB760109

Characteristic Frequency Peak (CFP): 0.3101 appears 1 times in: 
Index ID: 354, Index Name: ROSM880103

Characteristic Frequency Peak (CFP): 0.1421 appears 1 times in: 
Index ID: 355, Index Name: SIMZ760101

Characteristic Frequency Peak (CFP): 0.4561 appears 1 times in: 
Index ID: 358, Index Name: SNEP660103

Characteristic Frequency Peak (CFP): 0.0215 appears 1 times in: 
Index ID: 359, Index Name: SNEP660104

Characteristic Frequency Peak (CFP): 0.1809 appears 2 times in: 
Index ID: 360, Index Name: SUEM840101
Index ID: 578, Index Name: -TdSh

Characteristic Frequency Peak (CFP): 0.4529 appears 1 times in: 
Index ID: 361, Index Name: SUEM840102

Characteristic Frequency Peak (CFP): 0.2532 appears 1 times in: 
Index ID: 364, Index Name: TANS770102

Characteristic Frequency Peak (CFP): 0.2249 appears 1 times in: 
Index ID: 367, Index Name: TANS770105

Characteristic Frequency Peak (CFP): 0.0769 appears 1 times in: 
Index ID: 373, Index Name: VASM830101

Characteristic Frequency Peak (CFP): 0.3713 appears 1 times in: 
Index ID: 374, Index Name: VASM830102

Characteristic Frequency Peak (CFP): 0.4585 appears 2 times in: 
Index ID: 376, Index Name: VELV850101
Index ID: 473, Index Name: COSI940101

Characteristic Frequency Peak (CFP): 0.3152 appears 1 times in: 
Index ID: 383, Index Name: WERD780103

Characteristic Frequency Peak (CFP): 0.2371 appears 1 times in: 
Index ID: 389, Index Name: WOLS870103

Characteristic Frequency Peak (CFP): 0.1714 appears 3 times in: 
Index ID: 391, Index Name: YUTK870102
Index ID: 456, Index Name: CEDJ970104
Index ID: 610, Index Name: Proscale_57

Characteristic Frequency Peak (CFP): 0.2061 appears 4 times in: 
Index ID: 392, Index Name: YUTK870103
Index ID: 506, Index Name: KIDA850101
Index ID: 510, Index Name: JACR890101
Index ID: 585, Index Name: -TdS

Characteristic Frequency Peak (CFP): 0.2224 appears 1 times in: 
Index ID: 393, Index Name: YUTK870104

Characteristic Frequency Peak (CFP): 0.4958 appears 1 times in: 
Index ID: 395, Index Name: ZIMJ680101

Characteristic Frequency Peak (CFP): 0.1138 appears 1 times in: 
Index ID: 400, Index Name: AURR980101

Characteristic Frequency Peak (CFP): 0.0496 appears 1 times in: 
Index ID: 401, Index Name: AURR980102

Characteristic Frequency Peak (CFP): 0.1365 appears 1 times in: 
Index ID: 402, Index Name: AURR980103

Characteristic Frequency Peak (CFP): 0.0693 appears 1 times in: 
Index ID: 403, Index Name: AURR980104

Characteristic Frequency Peak (CFP): 0.2085 appears 1 times in: 
Index ID: 404, Index Name: AURR980105

Characteristic Frequency Peak (CFP): 0.1648 appears 1 times in: 
Index ID: 405, Index Name: AURR980106

Characteristic Frequency Peak (CFP): 0.3164 appears 1 times in: 
Index ID: 406, Index Name: AURR980107

Characteristic Frequency Peak (CFP): 0.2427 appears 1 times in: 
Index ID: 407, Index Name: AURR980108

Characteristic Frequency Peak (CFP): 0.2712 appears 1 times in: 
Index ID: 410, Index Name: AURR980111

Characteristic Frequency Peak (CFP): 0.3369 appears 1 times in: 
Index ID: 415, Index Name: AURR980116

Characteristic Frequency Peak (CFP): 0.4941 appears 1 times in: 
Index ID: 417, Index Name: AURR980118

Characteristic Frequency Peak (CFP): 0.2073 appears 1 times in: 
Index ID: 418, Index Name: AURR980119

Characteristic Frequency Peak (CFP): 0.4597 appears 1 times in: 
Index ID: 437, Index Name: KUMS000101

Characteristic Frequency Peak (CFP): 0.2727 appears 1 times in: 
Index ID: 439, Index Name: KUMS000103

Characteristic Frequency Peak (CFP): 0.4648 appears 2 times in: 
Index ID: 440, Index Name: KUMS000104
Index ID: 591, Index Name: Proscale_4

Characteristic Frequency Peak (CFP): 0.1794 appears 1 times in: 
Index ID: 441, Index Name: TAKK010101

Characteristic Frequency Peak (CFP): 0.26 appears 1 times in: 
Index ID: 450, Index Name: MONM990201

Characteristic Frequency Peak (CFP): 0.4956 appears 1 times in: 
Index ID: 451, Index Name: KOEP990101

Characteristic Frequency Peak (CFP): 0.3997 appears 1 times in: 
Index ID: 452, Index Name: KOEP990102

Characteristic Frequency Peak (CFP): 0.479 appears 1 times in: 
Index ID: 454, Index Name: CEDJ970102

Characteristic Frequency Peak (CFP): 0.3718 appears 2 times in: 
Index ID: 457, Index Name: CEDJ970105
Index ID: 602, Index Name: Proscale_30

Characteristic Frequency Peak (CFP): 0.4858 appears 2 times in: 
Index ID: 463, Index Name: FUKS010106
Index ID: 464, Index Name: FUKS010107

Characteristic Frequency Peak (CFP): 0.1895 appears 1 times in: 
Index ID: 466, Index Name: FUKS010109

Characteristic Frequency Peak (CFP): 0.408 appears 1 times in: 
Index ID: 467, Index Name: FUKS010110

Characteristic Frequency Peak (CFP): 0.1228 appears 2 times in: 
Index ID: 478, Index Name: WILM950104
Index ID: 607, Index Name: Proscale_47

Characteristic Frequency Peak (CFP): 0.0681 appears 1 times in: 
Index ID: 488, Index Name: GEOR030101

Characteristic Frequency Peak (CFP): 0.2244 appears 1 times in: 
Index ID: 489, Index Name: GEOR030102

Characteristic Frequency Peak (CFP): 0.3894 appears 2 times in: 
Index ID: 490, Index Name: GEOR030103
Index ID: 493, Index Name: GEOR030106

Characteristic Frequency Peak (CFP): 0.3704 appears 1 times in: 
Index ID: 491, Index Name: GEOR030104

Characteristic Frequency Peak (CFP): 0.4702 appears 1 times in: 
Index ID: 492, Index Name: GEOR030105

Characteristic Frequency Peak (CFP): 0.1089 appears 1 times in: 
Index ID: 494, Index Name: GEOR030107

Characteristic Frequency Peak (CFP): 0.0684 appears 1 times in: 
Index ID: 496, Index Name: GEOR030109

Characteristic Frequency Peak (CFP): 0.1816 appears 1 times in: 
Index ID: 502, Index Name: PONJ960101

Characteristic Frequency Peak (CFP): 0.2256 appears 1 times in: 
Index ID: 511, Index Name: COWR900101

Characteristic Frequency Peak (CFP): 0.3765 appears 2 times in: 
Index ID: 540, Index Name: GASet1
Index ID: 542, Index Name: Set3

Characteristic Frequency Peak (CFP): 0.3777 appears 1 times in: 
Index ID: 557, Index Name: Esm

Characteristic Frequency Peak (CFP): 0.2217 appears 1 times in: 
Index ID: 564, Index Name: aN

Characteristic Frequency Peak (CFP): 0.1868 appears 1 times in: 
Index ID: 566, Index Name: aM

Characteristic Frequency Peak (CFP): 0.3782 appears 1 times in: 
Index ID: 577, Index Name: dHh

Characteristic Frequency Peak (CFP): 0.4775 appears 1 times in: 
Index ID: 581, Index Name: dHc

Characteristic Frequency Peak (CFP): 0.3708 appears 1 times in: 
Index ID: 583, Index Name: dG

Characteristic Frequency Peak (CFP): 0.2063 appears 1 times in: 
Index ID: 584, Index Name: dH

Characteristic Frequency Peak (CFP): 0.3784 appears 1 times in: 
Index ID: 586, Index Name: v

Characteristic Frequency Peak (CFP): 0.1829 appears 1 times in: 
Index ID: 587, Index Name: s

Characteristic Frequency Peak (CFP): 0.0815 appears 1 times in: 
Index ID: 589, Index Name: Pf-s

Characteristic Frequency Peak (CFP): 0.3105 appears 1 times in: 
Index ID: 604, Index Name: Proscale_41
