# Supplementary material for: CISAPS: Complex Informational Spectrum for the Analysis of Protein Sequences
Source: Adv Bioinformatics. 2015 Jan 6;2015:909765. doi: 10.1155/2015/909765 (PMC4302972; doi:10.1155/2015/909765)
Supplement: Supplementary file 1 — Supplement 1 provides detailed information about the 611 unique Amino Acid Indices used by the CISAPS server to encode protein sequences to numerical sequences. These Amino Acid Indices represent different biochemical properties of the proteins and are made available at . Supplement 2 provides the protein sequences of influenza Neuraminidase gene used as the case study presented in the paper. Eight different groups of the proteins are included as follows: (i) 27 NA proteins for H1N1 (1933–1946) (ii) 12 NA proteins for H1N1 (1947–1957) (iii) 48 NA proteins for H1N1 (1979–1989) (iv) 200 NA Proteins for H1N1 (2009) (v) 76 NA Proteins for H2N2 (1957–1968) (vi) 200 NA Proteins for H3N2 (1968–2000) (vii) 27 NA Proteins for H1N2 (2001–2004) (viii) 70 NA Proteins for H5N1 (2005–2009). Supplement 3 provides the results produced by CISAPS Server as an outcome of the analysis of the protein sequences included in Supplement 2. The results include reports generated for absolute, real, and imaginary informational spectrum characteristic frequency peaks. [file 909765.f1.zip › Supplement 3 - Reports for the Case Study/H1N2/processeddata/Absolute_Summary.txt]

Characteristic Frequency Peak (CFP): 0.1892 appears 2
Characteristic Frequency Peak (CFP): 0.1785 appears 2
Characteristic Frequency Peak (CFP): 0.1221 appears 56
Characteristic Frequency Peak (CFP): 0.0635 appears 3
Characteristic Frequency Peak (CFP): 0.0205 appears 2
Characteristic Frequency Peak (CFP): 0.1216 appears 16
Characteristic Frequency Peak (CFP): 0.1218 appears 54
Characteristic Frequency Peak (CFP): 0.1133 appears 2
Characteristic Frequency Peak (CFP): 0.3203 appears 12
Characteristic Frequency Peak (CFP): 0.155 appears 1
Characteristic Frequency Peak (CFP): 0.1548 appears 1
Characteristic Frequency Peak (CFP): 0.0203 appears 5
Characteristic Frequency Peak (CFP): 0.436 appears 3
Characteristic Frequency Peak (CFP): 0.3447 appears 1
Characteristic Frequency Peak (CFP): 0.2212 appears 3
Characteristic Frequency Peak (CFP): 0.1211 appears 4
Characteristic Frequency Peak (CFP): 0.3206 appears 9
Characteristic Frequency Peak (CFP): 0.3794 appears 2
Characteristic Frequency Peak (CFP): 0.3706 appears 1
Characteristic Frequency Peak (CFP): 0.3362 appears 2
Characteristic Frequency Peak (CFP): 0.4336 appears 1
Characteristic Frequency Peak (CFP): 0.1826 appears 4
Characteristic Frequency Peak (CFP): 0.0564 appears 1
Characteristic Frequency Peak (CFP): 0.2551 appears 1
Characteristic Frequency Peak (CFP): 0.2588 appears 5
Characteristic Frequency Peak (CFP): 0.1885 appears 2
Characteristic Frequency Peak (CFP): 0.1814 appears 7
Characteristic Frequency Peak (CFP): 0.4863 appears 19
Characteristic Frequency Peak (CFP): 0.377 appears 3
Characteristic Frequency Peak (CFP): 0.1125 appears 2
Characteristic Frequency Peak (CFP): 0.4653 appears 1
Characteristic Frequency Peak (CFP): 0.1213 appears 16
Characteristic Frequency Peak (CFP): 0.1367 appears 2
Characteristic Frequency Peak (CFP): 0.2578 appears 2
Characteristic Frequency Peak (CFP): 0.2429 appears 2
Characteristic Frequency Peak (CFP): 0.2258 appears 1
Characteristic Frequency Peak (CFP): 0.3208 appears 6
Characteristic Frequency Peak (CFP): 0.0813 appears 4
Characteristic Frequency Peak (CFP): 0.3513 appears 1
Characteristic Frequency Peak (CFP): 0.1223 appears 23
Characteristic Frequency Peak (CFP): 0.0637 appears 6
Characteristic Frequency Peak (CFP): 0.1887 appears 4
Characteristic Frequency Peak (CFP): 0.3506 appears 2
Characteristic Frequency Peak (CFP): 0.1768 appears 1
Characteristic Frequency Peak (CFP): 0.2361 appears 1
Characteristic Frequency Peak (CFP): 0.3503 appears 5
Characteristic Frequency Peak (CFP): 0.02 appears 4
Characteristic Frequency Peak (CFP): 0.4363 appears 6
Characteristic Frequency Peak (CFP): 0.2585 appears 6
Characteristic Frequency Peak (CFP): 0.4087 appears 2
Characteristic Frequency Peak (CFP): 0.0808 appears 6
Characteristic Frequency Peak (CFP): 0.3787 appears 1
Characteristic Frequency Peak (CFP): 0.0811 appears 5
Characteristic Frequency Peak (CFP): 0.4575 appears 2
Characteristic Frequency Peak (CFP): 0.197 appears 1
Characteristic Frequency Peak (CFP): 0.2576 appears 1
Characteristic Frequency Peak (CFP): 0.063 appears 1
Characteristic Frequency Peak (CFP): 0.3198 appears 4
Characteristic Frequency Peak (CFP): 0.5 appears 9
Characteristic Frequency Peak (CFP): 0.2261 appears 1
Characteristic Frequency Peak (CFP): 0.4541 appears 1
Characteristic Frequency Peak (CFP): 0.3157 appears 3
Characteristic Frequency Peak (CFP): 0.0676 appears 1
Characteristic Frequency Peak (CFP): 0.1208 appears 3
Characteristic Frequency Peak (CFP): 0.178 appears 1
Characteristic Frequency Peak (CFP): 0.3159 appears 2
Characteristic Frequency Peak (CFP): 0.064 appears 4
Characteristic Frequency Peak (CFP): 0.4951 appears 2
Characteristic Frequency Peak (CFP): 0.4871 appears 2
Characteristic Frequency Peak (CFP): 0.0583 appears 1
Characteristic Frequency Peak (CFP): 0.0818 appears 1
Characteristic Frequency Peak (CFP): 0.3091 appears 2
Characteristic Frequency Peak (CFP): 0.1831 appears 1
Characteristic Frequency Peak (CFP): 0.3767 appears 5
Characteristic Frequency Peak (CFP): 0.4089 appears 1
Characteristic Frequency Peak (CFP): 0.4788 appears 5
Characteristic Frequency Peak (CFP): 0.3701 appears 2
Characteristic Frequency Peak (CFP): 0.4084 appears 3
Characteristic Frequency Peak (CFP): 0.3154 appears 5
Characteristic Frequency Peak (CFP): 0.1123 appears 1
Characteristic Frequency Peak (CFP): 0.2725 appears 1
Characteristic Frequency Peak (CFP): 0.1812 appears 5
Characteristic Frequency Peak (CFP): 0.1987 appears 1
Characteristic Frequency Peak (CFP): 0.1772 appears 1
Characteristic Frequency Peak (CFP): 0.3779 appears 2
Characteristic Frequency Peak (CFP): 0.0803 appears 2
Characteristic Frequency Peak (CFP): 0.188 appears 1
Characteristic Frequency Peak (CFP): 0.4866 appears 7
Characteristic Frequency Peak (CFP): 0.4548 appears 1
Characteristic Frequency Peak (CFP): 0.4656 appears 1
Characteristic Frequency Peak (CFP): 0.0825 appears 3
Characteristic Frequency Peak (CFP): 0.3096 appears 1
Characteristic Frequency Peak (CFP): 0.1882 appears 2
Characteristic Frequency Peak (CFP): 0.0642 appears 8
Characteristic Frequency Peak (CFP): 0.1121 appears 2
Characteristic Frequency Peak (CFP): 0.321 appears 1
Characteristic Frequency Peak (CFP): 0.1343 appears 1
Characteristic Frequency Peak (CFP): 0.4795 appears 2
Characteristic Frequency Peak (CFP): 0.0198 appears 2
Characteristic Frequency Peak (CFP): 0.0645 appears 1
Characteristic Frequency Peak (CFP): 0.4082 appears 2
Characteristic Frequency Peak (CFP): 0.4861 appears 4
Characteristic Frequency Peak (CFP): 0.3806 appears 2
Characteristic Frequency Peak (CFP): 0.4792 appears 1
Characteristic Frequency Peak (CFP): 0.3401 appears 1
Characteristic Frequency Peak (CFP): 0.1719 appears 2
Characteristic Frequency Peak (CFP): 0.1819 appears 1
Characteristic Frequency Peak (CFP): 0.3501 appears 2
Characteristic Frequency Peak (CFP): 0.2791 appears 1
Characteristic Frequency Peak (CFP): 0.0581 appears 4
Characteristic Frequency Peak (CFP): 0.1685 appears 1
Characteristic Frequency Peak (CFP): 0.2285 appears 1
Characteristic Frequency Peak (CFP): 0.3364 appears 1
Characteristic Frequency Peak (CFP): 0.2083 appears 1
Characteristic Frequency Peak (CFP): 0.1016 appears 1
Characteristic Frequency Peak (CFP): 0.1975 appears 3
Characteristic Frequency Peak (CFP): 0.0576 appears 1
Characteristic Frequency Peak (CFP): 0.3774 appears 1
Characteristic Frequency Peak (CFP): 0.0767 appears 1
Characteristic Frequency Peak (CFP): 0.3201 appears 7
Characteristic Frequency Peak (CFP): 0.1453 appears 1
Characteristic Frequency Peak (CFP): 0.2319 appears 1
Characteristic Frequency Peak (CFP): 0.1226 appears 2
Characteristic Frequency Peak (CFP): 0.2283 appears 1
Characteristic Frequency Peak (CFP): 0.0925 appears 1
Characteristic Frequency Peak (CFP): 0.4954 appears 1
Characteristic Frequency Peak (CFP): 0.0381 appears 2
Characteristic Frequency Peak (CFP): 0.3699 appears 1
Characteristic Frequency Peak (CFP): 0.0208 appears 1
Characteristic Frequency Peak (CFP): 0.259 appears 2
Characteristic Frequency Peak (CFP): 0.061 appears 1
Characteristic Frequency Peak (CFP): 0.1775 appears 2
Characteristic Frequency Peak (CFP): 0.4358 appears 1
Characteristic Frequency Peak (CFP): 0.386 appears 1
Characteristic Frequency Peak (CFP): 0.3093 appears 2
Characteristic Frequency Peak (CFP): 0.1497 appears 1
Characteristic Frequency Peak (CFP): 0.082 appears 4
Characteristic Frequency Peak (CFP): 0.3892 appears 1
Characteristic Frequency Peak (CFP): 0.3521 appears 1
Characteristic Frequency Peak (CFP): 0.1824 appears 3
Characteristic Frequency Peak (CFP): 0.3792 appears 1
Characteristic Frequency Peak (CFP): 0.0801 appears 1
Characteristic Frequency Peak (CFP): 0.113 appears 1
Characteristic Frequency Peak (CFP): 0.2251 appears 1
Characteristic Frequency Peak (CFP): 0.0632 appears 1
Characteristic Frequency Peak (CFP): 0.0623 appears 1
Characteristic Frequency Peak (CFP): 0.2583 appears 3
Characteristic Frequency Peak (CFP): 0.2573 appears 1
Characteristic Frequency Peak (CFP): 0.3196 appears 1
Characteristic Frequency Peak (CFP): 0.0806 appears 1
Characteristic Frequency Peak (CFP): 0.0823 appears 1
Characteristic Frequency Peak (CFP): 0.1716 appears 3
Characteristic Frequency Peak (CFP): 0.2383 appears 1
Characteristic Frequency Peak (CFP): 0.4365 appears 1
Characteristic Frequency Peak (CFP): 0.0374 appears 2
Characteristic Frequency Peak (CFP): 0.1084 appears 3
Characteristic Frequency Peak (CFP): 0.1951 appears 1
Characteristic Frequency Peak (CFP): 0.3101 appears 1
Characteristic Frequency Peak (CFP): 0.1421 appears 1
Characteristic Frequency Peak (CFP): 0.4561 appears 1
Characteristic Frequency Peak (CFP): 0.0215 appears 1
Characteristic Frequency Peak (CFP): 0.1809 appears 2
Characteristic Frequency Peak (CFP): 0.4529 appears 1
Characteristic Frequency Peak (CFP): 0.2532 appears 1
Characteristic Frequency Peak (CFP): 0.2249 appears 1
Characteristic Frequency Peak (CFP): 0.0769 appears 1
Characteristic Frequency Peak (CFP): 0.3713 appears 1
Characteristic Frequency Peak (CFP): 0.4585 appears 2
Characteristic Frequency Peak (CFP): 0.3152 appears 1
Characteristic Frequency Peak (CFP): 0.2371 appears 1
Characteristic Frequency Peak (CFP): 0.1714 appears 3
Characteristic Frequency Peak (CFP): 0.2061 appears 4
Characteristic Frequency Peak (CFP): 0.2224 appears 1
Characteristic Frequency Peak (CFP): 0.4958 appears 1
Characteristic Frequency Peak (CFP): 0.1138 appears 1
Characteristic Frequency Peak (CFP): 0.0496 appears 1
Characteristic Frequency Peak (CFP): 0.1365 appears 1
Characteristic Frequency Peak (CFP): 0.0693 appears 1
Characteristic Frequency Peak (CFP): 0.2085 appears 1
Characteristic Frequency Peak (CFP): 0.1648 appears 1
Characteristic Frequency Peak (CFP): 0.3164 appears 1
Characteristic Frequency Peak (CFP): 0.2427 appears 1
Characteristic Frequency Peak (CFP): 0.2712 appears 1
Characteristic Frequency Peak (CFP): 0.3369 appears 1
Characteristic Frequency Peak (CFP): 0.4941 appears 1
Characteristic Frequency Peak (CFP): 0.2073 appears 1
Characteristic Frequency Peak (CFP): 0.4597 appears 1
Characteristic Frequency Peak (CFP): 0.2727 appears 1
Characteristic Frequency Peak (CFP): 0.4648 appears 2
Characteristic Frequency Peak (CFP): 0.1794 appears 1
Characteristic Frequency Peak (CFP): 0.26 appears 1
Characteristic Frequency Peak (CFP): 0.4956 appears 1
Characteristic Frequency Peak (CFP): 0.3997 appears 1
Characteristic Frequency Peak (CFP): 0.479 appears 1
Characteristic Frequency Peak (CFP): 0.3718 appears 2
Characteristic Frequency Peak (CFP): 0.4858 appears 2
Characteristic Frequency Peak (CFP): 0.1895 appears 1
Characteristic Frequency Peak (CFP): 0.408 appears 1
Characteristic Frequency Peak (CFP): 0.1228 appears 2
Characteristic Frequency Peak (CFP): 0.0681 appears 1
Characteristic Frequency Peak (CFP): 0.2244 appears 1
Characteristic Frequency Peak (CFP): 0.3894 appears 2
Characteristic Frequency Peak (CFP): 0.3704 appears 1
Characteristic Frequency Peak (CFP): 0.4702 appears 1
Characteristic Frequency Peak (CFP): 0.1089 appears 1
Characteristic Frequency Peak (CFP): 0.0684 appears 1
Characteristic Frequency Peak (CFP): 0.1816 appears 1
Characteristic Frequency Peak (CFP): 0.2256 appears 1
Characteristic Frequency Peak (CFP): 0.3765 appears 2
Characteristic Frequency Peak (CFP): 0.3777 appears 1
Characteristic Frequency Peak (CFP): 0.2217 appears 1
Characteristic Frequency Peak (CFP): 0.1868 appears 1
Characteristic Frequency Peak (CFP): 0.3782 appears 1
Characteristic Frequency Peak (CFP): 0.4775 appears 1
Characteristic Frequency Peak (CFP): 0.3708 appears 1
Characteristic Frequency Peak (CFP): 0.2063 appears 1
Characteristic Frequency Peak (CFP): 0.3784 appears 1
Characteristic Frequency Peak (CFP): 0.1829 appears 1
Characteristic Frequency Peak (CFP): 0.0815 appears 1
Characteristic Frequency Peak (CFP): 0.3105 appears 1
