# Supplementary material for: CISAPS: Complex Informational Spectrum for the Analysis of Protein Sequences
Source: Adv Bioinformatics. 2015 Jan 6;2015:909765. doi: 10.1155/2015/909765 (PMC4302972; doi:10.1155/2015/909765)
Supplement: Supplementary file 1 — Supplement 1 provides detailed information about the 611 unique Amino Acid Indices used by the CISAPS server to encode protein sequences to numerical sequences. These Amino Acid Indices represent different biochemical properties of the proteins and are made available at . Supplement 2 provides the protein sequences of influenza Neuraminidase gene used as the case study presented in the paper. Eight different groups of the proteins are included as follows: (i) 27 NA proteins for H1N1 (1933–1946) (ii) 12 NA proteins for H1N1 (1947–1957) (iii) 48 NA proteins for H1N1 (1979–1989) (iv) 200 NA Proteins for H1N1 (2009) (v) 76 NA Proteins for H2N2 (1957–1968) (vi) 200 NA Proteins for H3N2 (1968–2000) (vii) 27 NA Proteins for H1N2 (2001–2004) (viii) 70 NA Proteins for H5N1 (2005–2009). Supplement 3 provides the results produced by CISAPS Server as an outcome of the analysis of the protein sequences included in Supplement 2. The results include reports generated for absolute, real, and imaginary informational spectrum characteristic frequency peaks. [file 909765.f1.zip › Supplement 3 - Reports for the Case Study/H1N2/processeddata/Imaginary_Summary.txt]

Characteristic Frequency Peak (CFP): 0.1887 appears 3
Characteristic Frequency Peak (CFP): 0.1775 appears 5
Characteristic Frequency Peak (CFP): 0.1228 appears 74
Characteristic Frequency Peak (CFP): 0.0642 appears 23
Characteristic Frequency Peak (CFP): 0.0203 appears 5
Characteristic Frequency Peak (CFP): 0.064 appears 7
Characteristic Frequency Peak (CFP): 0.0637 appears 7
Characteristic Frequency Peak (CFP): 0.1128 appears 4
Characteristic Frequency Peak (CFP): 0.1816 appears 18
Characteristic Frequency Peak (CFP): 0.1226 appears 39
Characteristic Frequency Peak (CFP): 0.1543 appears 2
Characteristic Frequency Peak (CFP): 0.02 appears 5
Characteristic Frequency Peak (CFP): 0.436 appears 4
Characteristic Frequency Peak (CFP): 0.3442 appears 1
Characteristic Frequency Peak (CFP): 0.0576 appears 8
Characteristic Frequency Peak (CFP): 0.1206 appears 5
Characteristic Frequency Peak (CFP): 0.3208 appears 10
Characteristic Frequency Peak (CFP): 0.3789 appears 7
Characteristic Frequency Peak (CFP): 0.3713 appears 4
Characteristic Frequency Peak (CFP): 0.3369 appears 5
Characteristic Frequency Peak (CFP): 0.4333 appears 1
Characteristic Frequency Peak (CFP): 0.0571 appears 1
Characteristic Frequency Peak (CFP): 0.3508 appears 1
Characteristic Frequency Peak (CFP): 0.259 appears 8
Characteristic Frequency Peak (CFP): 0.1885 appears 2
Characteristic Frequency Peak (CFP): 0.4875 appears 5
Characteristic Frequency Peak (CFP): 0.3762 appears 4
Characteristic Frequency Peak (CFP): 0.1125 appears 6
Characteristic Frequency Peak (CFP): 0.2588 appears 9
Characteristic Frequency Peak (CFP): 0.2434 appears 1
Characteristic Frequency Peak (CFP): 0.2258 appears 4
Characteristic Frequency Peak (CFP): 0.1208 appears 27
Characteristic Frequency Peak (CFP): 0.1123 appears 7
Characteristic Frequency Peak (CFP): 0.3213 appears 2
Characteristic Frequency Peak (CFP): 0.0808 appears 2
Characteristic Frequency Peak (CFP): 0.3516 appears 1
Characteristic Frequency Peak (CFP): 0.321 appears 13
Characteristic Frequency Peak (CFP): 0.3162 appears 5
Characteristic Frequency Peak (CFP): 0.1882 appears 5
Characteristic Frequency Peak (CFP): 0.3694 appears 2
Characteristic Frequency Peak (CFP): 0.4854 appears 17
Characteristic Frequency Peak (CFP): 0.1772 appears 3
Characteristic Frequency Peak (CFP): 0.0283 appears 4
Characteristic Frequency Peak (CFP): 0.3787 appears 8
Characteristic Frequency Peak (CFP): 0.0205 appears 2
Characteristic Frequency Peak (CFP): 0.4358 appears 5
Characteristic Frequency Peak (CFP): 0.4082 appears 7
Characteristic Frequency Peak (CFP): 0.0806 appears 11
Characteristic Frequency Peak (CFP): 0.4873 appears 6
Characteristic Frequency Peak (CFP): 0.0803 appears 9
Characteristic Frequency Peak (CFP): 0.4578 appears 5
Characteristic Frequency Peak (CFP): 0.1975 appears 4
Characteristic Frequency Peak (CFP): 0.2568 appears 1
Characteristic Frequency Peak (CFP): 0.0627 appears 2
Characteristic Frequency Peak (CFP): 0.3191 appears 9
Characteristic Frequency Peak (CFP): 0.499 appears 4
Characteristic Frequency Peak (CFP): 0.4534 appears 2
Characteristic Frequency Peak (CFP): 0.3164 appears 5
Characteristic Frequency Peak (CFP): 0.0679 appears 1
Characteristic Frequency Peak (CFP): 0.4946 appears 3
Characteristic Frequency Peak (CFP): 0.0823 appears 5
Characteristic Frequency Peak (CFP): 0.3088 appears 2
Characteristic Frequency Peak (CFP): 0.3691 appears 2
Characteristic Frequency Peak (CFP): 0.4084 appears 3
Characteristic Frequency Peak (CFP): 0.4785 appears 6
Characteristic Frequency Peak (CFP): 0.2727 appears 1
Characteristic Frequency Peak (CFP): 0.4348 appears 1
Characteristic Frequency Peak (CFP): 0.1992 appears 1
Characteristic Frequency Peak (CFP): 0.177 appears 1
Characteristic Frequency Peak (CFP): 0.1797 appears 3
Characteristic Frequency Peak (CFP): 0.4553 appears 1
Characteristic Frequency Peak (CFP): 0.0825 appears 4
Characteristic Frequency Peak (CFP): 0.0593 appears 1
Characteristic Frequency Peak (CFP): 0.3987 appears 1
Characteristic Frequency Peak (CFP): 0.188 appears 2
Characteristic Frequency Peak (CFP): 0.0645 appears 5
Characteristic Frequency Peak (CFP): 0.0105 appears 1
Characteristic Frequency Peak (CFP): 0.1338 appears 1
Characteristic Frequency Peak (CFP): 0.0911 appears 2
Characteristic Frequency Peak (CFP): 0.0647 appears 1
Characteristic Frequency Peak (CFP): 0.3796 appears 1
Characteristic Frequency Peak (CFP): 0.3794 appears 1
Characteristic Frequency Peak (CFP): 0.4802 appears 1
Characteristic Frequency Peak (CFP): 0.3396 appears 1
Characteristic Frequency Peak (CFP): 0.376 appears 7
Characteristic Frequency Peak (CFP): 0.4087 appears 2
Characteristic Frequency Peak (CFP): 0.1211 appears 2
Characteristic Frequency Peak (CFP): 0.2788 appears 1
Characteristic Frequency Peak (CFP): 0.1213 appears 1
Characteristic Frequency Peak (CFP): 0.1692 appears 1
Characteristic Frequency Peak (CFP): 0.2278 appears 2
Characteristic Frequency Peak (CFP): 0.4871 appears 2
Characteristic Frequency Peak (CFP): 0.1013 appears 1
Characteristic Frequency Peak (CFP): 0.0579 appears 1
Characteristic Frequency Peak (CFP): 0.3777 appears 1
Characteristic Frequency Peak (CFP): 0.0764 appears 1
Characteristic Frequency Peak (CFP): 0.2275 appears 1
Characteristic Frequency Peak (CFP): 0.094 appears 1
Characteristic Frequency Peak (CFP): 0.0261 appears 1
Characteristic Frequency Peak (CFP): 0.0928 appears 2
Characteristic Frequency Peak (CFP): 0.0378 appears 2
Characteristic Frequency Peak (CFP): 0.0762 appears 1
Characteristic Frequency Peak (CFP): 0.0613 appears 1
Characteristic Frequency Peak (CFP): 0.408 appears 1
Characteristic Frequency Peak (CFP): 0.387 appears 1
Characteristic Frequency Peak (CFP): 0.3091 appears 1
Characteristic Frequency Peak (CFP): 0.1494 appears 1
Characteristic Frequency Peak (CFP): 0.3887 appears 1
Characteristic Frequency Peak (CFP): 0.3521 appears 1
Characteristic Frequency Peak (CFP): 0.469 appears 1
Characteristic Frequency Peak (CFP): 0.0789 appears 1
Characteristic Frequency Peak (CFP): 0.0625 appears 1
Characteristic Frequency Peak (CFP): 0.2432 appears 1
Characteristic Frequency Peak (CFP): 0.4221 appears 1
Characteristic Frequency Peak (CFP): 0.082 appears 2
Characteristic Frequency Peak (CFP): 0.1711 appears 6
Characteristic Frequency Peak (CFP): 0.1375 appears 1
Characteristic Frequency Peak (CFP): 0.1951 appears 1
Characteristic Frequency Peak (CFP): 0.1082 appears 1
Characteristic Frequency Peak (CFP): 0.4856 appears 2
Characteristic Frequency Peak (CFP): 0.0383 appears 1
Characteristic Frequency Peak (CFP): 0.4688 appears 1
Characteristic Frequency Peak (CFP): 0.4556 appears 1
Characteristic Frequency Peak (CFP): 0.0225 appears 1
Characteristic Frequency Peak (CFP): 0.2529 appears 1
Characteristic Frequency Peak (CFP): 0.0208 appears 1
Characteristic Frequency Peak (CFP): 0.0771 appears 1
Characteristic Frequency Peak (CFP): 0.3711 appears 2
Characteristic Frequency Peak (CFP): 0.0381 appears 2
Characteristic Frequency Peak (CFP): 0.4426 appears 1
Characteristic Frequency Peak (CFP): 0.0193 appears 1
Characteristic Frequency Peak (CFP): 0.3147 appears 1
Characteristic Frequency Peak (CFP): 0.2368 appears 1
Characteristic Frequency Peak (CFP): 0.1716 appears 1
Characteristic Frequency Peak (CFP): 0.1794 appears 1
Characteristic Frequency Peak (CFP): 0.4966 appears 1
Characteristic Frequency Peak (CFP): 0.1135 appears 1
Characteristic Frequency Peak (CFP): 0.3169 appears 1
Characteristic Frequency Peak (CFP): 0.0698 appears 1
Characteristic Frequency Peak (CFP): 0.1641 appears 1
Characteristic Frequency Peak (CFP): 0.2429 appears 1
Characteristic Frequency Peak (CFP): 0.1819 appears 3
Characteristic Frequency Peak (CFP): 0.2715 appears 1
Characteristic Frequency Peak (CFP): 0.0574 appears 2
Characteristic Frequency Peak (CFP): 0.4944 appears 1
Characteristic Frequency Peak (CFP): 0.2073 appears 1
Characteristic Frequency Peak (CFP): 0.4597 appears 2
Characteristic Frequency Peak (CFP): 0.4355 appears 1
Characteristic Frequency Peak (CFP): 0.4641 appears 1
Characteristic Frequency Peak (CFP): 0.4009 appears 1
Characteristic Frequency Peak (CFP): 0.261 appears 1
Characteristic Frequency Peak (CFP): 0.3989 appears 1
Characteristic Frequency Peak (CFP): 0.4783 appears 2
Characteristic Frequency Peak (CFP): 0.3511 appears 1
Characteristic Frequency Peak (CFP): 0.4363 appears 2
Characteristic Frequency Peak (CFP): 0.123 appears 1
Characteristic Frequency Peak (CFP): 0.0681 appears 2
Characteristic Frequency Peak (CFP): 0.1089 appears 1
Characteristic Frequency Peak (CFP): 0.3889 appears 1
Characteristic Frequency Peak (CFP): 0.4697 appears 1
Characteristic Frequency Peak (CFP): 0.3884 appears 1
Characteristic Frequency Peak (CFP): 0.1091 appears 1
Characteristic Frequency Peak (CFP): 0.3159 appears 1
Characteristic Frequency Peak (CFP): 0.0388 appears 1
Characteristic Frequency Peak (CFP): 0.4424 appears 2
Characteristic Frequency Peak (CFP): 0.1838 appears 1
Characteristic Frequency Peak (CFP): 0.4646 appears 1
Characteristic Frequency Peak (CFP): 0.3115 appears 1
