# Supplementary material for: CISAPS: Complex Informational Spectrum for the Analysis of Protein Sequences
Source: Adv Bioinformatics. 2015 Jan 6;2015:909765. doi: 10.1155/2015/909765 (PMC4302972; doi:10.1155/2015/909765)
Supplement: Supplementary file 1 — Supplement 1 provides detailed information about the 611 unique Amino Acid Indices used by the CISAPS server to encode protein sequences to numerical sequences. These Amino Acid Indices represent different biochemical properties of the proteins and are made available at . Supplement 2 provides the protein sequences of influenza Neuraminidase gene used as the case study presented in the paper. Eight different groups of the proteins are included as follows: (i) 27 NA proteins for H1N1 (1933–1946) (ii) 12 NA proteins for H1N1 (1947–1957) (iii) 48 NA proteins for H1N1 (1979–1989) (iv) 200 NA Proteins for H1N1 (2009) (v) 76 NA Proteins for H2N2 (1957–1968) (vi) 200 NA Proteins for H3N2 (1968–2000) (vii) 27 NA Proteins for H1N2 (2001–2004) (viii) 70 NA Proteins for H5N1 (2005–2009). Supplement 3 provides the results produced by CISAPS Server as an outcome of the analysis of the protein sequences included in Supplement 2. The results include reports generated for absolute, real, and imaginary informational spectrum characteristic frequency peaks. [file 909765.f1.zip › Supplement 3 - Reports for the Case Study/H2N2/processeddata/Absolute_Summary.txt]

Characteristic Frequency Peak (CFP): 0.3972 appears 1
Characteristic Frequency Peak (CFP): 0.3206 appears 44
Characteristic Frequency Peak (CFP): 0.1221 appears 38
Characteristic Frequency Peak (CFP): 0.4363 appears 7
Characteristic Frequency Peak (CFP): 0.1216 appears 26
Characteristic Frequency Peak (CFP): 0.4343 appears 3
Characteristic Frequency Peak (CFP): 0.1138 appears 2
Characteristic Frequency Peak (CFP): 0.3203 appears 28
Characteristic Frequency Peak (CFP): 0.1545 appears 1
Characteristic Frequency Peak (CFP): 0.0203 appears 5
Characteristic Frequency Peak (CFP): 0.3269 appears 2
Characteristic Frequency Peak (CFP): 0.3975 appears 1
Characteristic Frequency Peak (CFP): 0.3174 appears 1
Characteristic Frequency Peak (CFP): 0.2275 appears 3
Characteristic Frequency Peak (CFP): 0.3762 appears 4
Characteristic Frequency Peak (CFP): 0.3208 appears 22
Characteristic Frequency Peak (CFP): 0.3706 appears 2
Characteristic Frequency Peak (CFP): 0.3362 appears 1
Characteristic Frequency Peak (CFP): 0.4341 appears 2
Characteristic Frequency Peak (CFP): 0.1824 appears 2
Characteristic Frequency Peak (CFP): 0.2549 appears 1
Characteristic Frequency Peak (CFP): 0.2556 appears 1
Characteristic Frequency Peak (CFP): 0.2588 appears 5
Characteristic Frequency Peak (CFP): 0.3704 appears 3
Characteristic Frequency Peak (CFP): 0.4861 appears 10
Characteristic Frequency Peak (CFP): 0.3767 appears 1
Characteristic Frequency Peak (CFP): 0.4365 appears 5
Characteristic Frequency Peak (CFP): 0.2581 appears 3
Characteristic Frequency Peak (CFP): 0.2578 appears 2
Characteristic Frequency Peak (CFP): 0.2256 appears 1
Characteristic Frequency Peak (CFP): 0.1213 appears 11
Characteristic Frequency Peak (CFP): 0.1218 appears 50
Characteristic Frequency Peak (CFP): 0.4573 appears 1
Characteristic Frequency Peak (CFP): 0.0815 appears 2
Characteristic Frequency Peak (CFP): 0.3513 appears 1
Characteristic Frequency Peak (CFP): 0.0632 appears 2
Characteristic Frequency Peak (CFP): 0.321 appears 4
Characteristic Frequency Peak (CFP): 0.259 appears 1
Characteristic Frequency Peak (CFP): 0.1882 appears 2
Characteristic Frequency Peak (CFP): 0.3508 appears 1
Characteristic Frequency Peak (CFP): 0.4858 appears 14
Characteristic Frequency Peak (CFP): 0.1775 appears 3
Characteristic Frequency Peak (CFP): 0.2361 appears 1
Characteristic Frequency Peak (CFP): 0.4041 appears 1
Characteristic Frequency Peak (CFP): 0.4082 appears 3
Characteristic Frequency Peak (CFP): 0.02 appears 2
Characteristic Frequency Peak (CFP): 0.2583 appears 5
Characteristic Frequency Peak (CFP): 0.0752 appears 1
Characteristic Frequency Peak (CFP): 0.0813 appears 7
Characteristic Frequency Peak (CFP): 0.4863 appears 5
Characteristic Frequency Peak (CFP): 0.0811 appears 5
Characteristic Frequency Peak (CFP): 0.4951 appears 1
Characteristic Frequency Peak (CFP): 0.458 appears 1
Characteristic Frequency Peak (CFP): 0.197 appears 2
Characteristic Frequency Peak (CFP): 0.2576 appears 2
Characteristic Frequency Peak (CFP): 0.0625 appears 1
Characteristic Frequency Peak (CFP): 0.5 appears 2
Characteristic Frequency Peak (CFP): 0.2585 appears 3
Characteristic Frequency Peak (CFP): 0.2263 appears 1
Characteristic Frequency Peak (CFP): 0.4543 appears 2
Characteristic Frequency Peak (CFP): 0.228 appears 4
Characteristic Frequency Peak (CFP): 0.0596 appears 4
Characteristic Frequency Peak (CFP): 0.1211 appears 3
Characteristic Frequency Peak (CFP): 0.1785 appears 1
Characteristic Frequency Peak (CFP): 0.1978 appears 4
Characteristic Frequency Peak (CFP): 0.1975 appears 5
Characteristic Frequency Peak (CFP): 0.0593 appears 1
Characteristic Frequency Peak (CFP): 0.0818 appears 3
Characteristic Frequency Peak (CFP): 0.3088 appears 3
Characteristic Frequency Peak (CFP): 0.1992 appears 1
Characteristic Frequency Peak (CFP): 0.3765 appears 7
Characteristic Frequency Peak (CFP): 0.2075 appears 3
Characteristic Frequency Peak (CFP): 0.4854 appears 3
Characteristic Frequency Peak (CFP): 0.1714 appears 6
Characteristic Frequency Peak (CFP): 0.188 appears 3
Characteristic Frequency Peak (CFP): 0.3376 appears 2
Characteristic Frequency Peak (CFP): 0.1548 appears 2
Characteristic Frequency Peak (CFP): 0.1223 appears 9
Characteristic Frequency Peak (CFP): 0.3042 appears 1
Characteristic Frequency Peak (CFP): 0.0808 appears 2
Characteristic Frequency Peak (CFP): 0.4866 appears 2
Characteristic Frequency Peak (CFP): 0.4548 appears 1
Characteristic Frequency Peak (CFP): 0.0598 appears 1
Characteristic Frequency Peak (CFP): 0.3201 appears 6
Characteristic Frequency Peak (CFP): 0.2598 appears 1
Characteristic Frequency Peak (CFP): 0.0823 appears 1
Characteristic Frequency Peak (CFP): 0.1672 appears 1
Characteristic Frequency Peak (CFP): 0.1257 appears 1
Characteristic Frequency Peak (CFP): 0.1797 appears 1
Characteristic Frequency Peak (CFP): 0.2261 appears 2
Characteristic Frequency Peak (CFP): 0.1711 appears 4
Characteristic Frequency Peak (CFP): 0.1343 appears 1
Characteristic Frequency Peak (CFP): 0.3721 appears 2
Characteristic Frequency Peak (CFP): 0.0198 appears 3
Characteristic Frequency Peak (CFP): 0.198 appears 1
Characteristic Frequency Peak (CFP): 0.408 appears 2
Characteristic Frequency Peak (CFP): 0.4868 appears 1
Characteristic Frequency Peak (CFP): 0.3811 appears 2
Characteristic Frequency Peak (CFP): 0.3506 appears 3
Characteristic Frequency Peak (CFP): 0.3716 appears 3
Characteristic Frequency Peak (CFP): 0.3818 appears 2
Characteristic Frequency Peak (CFP): 0.4546 appears 1
Characteristic Frequency Peak (CFP): 0.1382 appears 1
Characteristic Frequency Peak (CFP): 0.2595 appears 2
Characteristic Frequency Peak (CFP): 0.177 appears 1
Characteristic Frequency Peak (CFP): 0.0686 appears 2
Characteristic Frequency Peak (CFP): 0.0591 appears 1
Characteristic Frequency Peak (CFP): 0.0688 appears 2
Characteristic Frequency Peak (CFP): 0.282 appears 1
Characteristic Frequency Peak (CFP): 0.064 appears 1
Characteristic Frequency Peak (CFP): 0.3364 appears 1
Characteristic Frequency Peak (CFP): 0.26 appears 1
Characteristic Frequency Peak (CFP): 0.3213 appears 2
Characteristic Frequency Peak (CFP): 0.377 appears 1
Characteristic Frequency Peak (CFP): 0.2092 appears 1
Characteristic Frequency Peak (CFP): 0.0583 appears 1
Characteristic Frequency Peak (CFP): 0.3696 appears 1
Characteristic Frequency Peak (CFP): 0.3774 appears 2
Characteristic Frequency Peak (CFP): 0.4648 appears 2
Characteristic Frequency Peak (CFP): 0.2271 appears 1
Characteristic Frequency Peak (CFP): 0.3198 appears 1
Characteristic Frequency Peak (CFP): 0.1208 appears 2
Characteristic Frequency Peak (CFP): 0.0923 appears 2
Characteristic Frequency Peak (CFP): 0.2258 appears 1
Characteristic Frequency Peak (CFP): 0.2708 appears 1
Characteristic Frequency Peak (CFP): 0.1787 appears 1
Characteristic Frequency Peak (CFP): 0.0637 appears 1
Characteristic Frequency Peak (CFP): 0.4651 appears 1
Characteristic Frequency Peak (CFP): 0.0825 appears 1
Characteristic Frequency Peak (CFP): 0.1494 appears 1
Characteristic Frequency Peak (CFP): 0.082 appears 3
Characteristic Frequency Peak (CFP): 0.3875 appears 1
Characteristic Frequency Peak (CFP): 0.4336 appears 1
Characteristic Frequency Peak (CFP): 0.0806 appears 1
Characteristic Frequency Peak (CFP): 0.4666 appears 1
Characteristic Frequency Peak (CFP): 0.2253 appears 2
Characteristic Frequency Peak (CFP): 0.1907 appears 1
Characteristic Frequency Peak (CFP): 0.061 appears 1
Characteristic Frequency Peak (CFP): 0.3879 appears 1
Characteristic Frequency Peak (CFP): 0.239 appears 1
Characteristic Frequency Peak (CFP): 0.0195 appears 1
Characteristic Frequency Peak (CFP): 0.4658 appears 1
Characteristic Frequency Peak (CFP): 0.2278 appears 1
Characteristic Frequency Peak (CFP): 0.2041 appears 1
Characteristic Frequency Peak (CFP): 0.1802 appears 1
Characteristic Frequency Peak (CFP): 0.4583 appears 1
Characteristic Frequency Peak (CFP): 0.2593 appears 2
Characteristic Frequency Peak (CFP): 0.2056 appears 1
Characteristic Frequency Peak (CFP): 0.1707 appears 1
Characteristic Frequency Peak (CFP): 0.2249 appears 1
Characteristic Frequency Peak (CFP): 0.1772 appears 1
Characteristic Frequency Peak (CFP): 0.0762 appears 1
Characteristic Frequency Peak (CFP): 0.0378 appears 1
Characteristic Frequency Peak (CFP): 0.4856 appears 4
Characteristic Frequency Peak (CFP): 0.0205 appears 1
Characteristic Frequency Peak (CFP): 0.0288 appears 1
Characteristic Frequency Peak (CFP): 0.3772 appears 1
Characteristic Frequency Peak (CFP): 0.0635 appears 1
Characteristic Frequency Peak (CFP): 0.2366 appears 1
Characteristic Frequency Peak (CFP): 0.2803 appears 1
Characteristic Frequency Peak (CFP): 0.2808 appears 1
Characteristic Frequency Peak (CFP): 0.2805 appears 1
Characteristic Frequency Peak (CFP): 0.2356 appears 1
Characteristic Frequency Peak (CFP): 0.0437 appears 1
Characteristic Frequency Peak (CFP): 0.199 appears 2
Characteristic Frequency Peak (CFP): 0.0642 appears 2
Characteristic Frequency Peak (CFP): 0.4238 appears 1
Characteristic Frequency Peak (CFP): 0.0188 appears 1
Characteristic Frequency Peak (CFP): 0.0691 appears 1
Characteristic Frequency Peak (CFP): 0.3196 appears 1
Characteristic Frequency Peak (CFP): 0.4304 appears 1
Characteristic Frequency Peak (CFP): 0.2283 appears 1
Characteristic Frequency Peak (CFP): 0.437 appears 2
Characteristic Frequency Peak (CFP): 0.0588 appears 1
Characteristic Frequency Peak (CFP): 0.3367 appears 1
Characteristic Frequency Peak (CFP): 0.019 appears 1
Characteristic Frequency Peak (CFP): 0.3877 appears 1
Characteristic Frequency Peak (CFP): 0.375 appears 1
Characteristic Frequency Peak (CFP): 0.436 appears 1
Characteristic Frequency Peak (CFP): 0.1887 appears 1
Characteristic Frequency Peak (CFP): 0.1885 appears 1
Characteristic Frequency Peak (CFP): 0.3713 appears 2
Characteristic Frequency Peak (CFP): 0.2605 appears 1
Characteristic Frequency Peak (CFP): 0.3091 appears 1
Characteristic Frequency Peak (CFP): 0.3999 appears 1
Characteristic Frequency Peak (CFP): 0.4084 appears 2
Characteristic Frequency Peak (CFP): 0.2078 appears 1
Characteristic Frequency Peak (CFP): 0.1892 appears 1
Characteristic Frequency Peak (CFP): 0.189 appears 2
Characteristic Frequency Peak (CFP): 0.376 appears 1
Characteristic Frequency Peak (CFP): 0.1812 appears 1
Characteristic Frequency Peak (CFP): 0.4368 appears 1
Characteristic Frequency Peak (CFP): 0.2114 appears 1
Characteristic Frequency Peak (CFP): 0.1973 appears 4
Characteristic Frequency Peak (CFP): 0.3701 appears 2
Characteristic Frequency Peak (CFP): 0.2764 appears 1
Characteristic Frequency Peak (CFP): 0.3384 appears 1
Characteristic Frequency Peak (CFP): 0.3894 appears 1
Characteristic Frequency Peak (CFP): 0.3892 appears 1
Characteristic Frequency Peak (CFP): 0.1091 appears 1
Characteristic Frequency Peak (CFP): 0.2065 appears 1
Characteristic Frequency Peak (CFP): 0.4575 appears 1
Characteristic Frequency Peak (CFP): 0.4788 appears 1
Characteristic Frequency Peak (CFP): 0.281 appears 1
Characteristic Frequency Peak (CFP): 0.0208 appears 1
Characteristic Frequency Peak (CFP): 0.4629 appears 1
Characteristic Frequency Peak (CFP): 0.0603 appears 1
Characteristic Frequency Peak (CFP): 0.0374 appears 1
Characteristic Frequency Peak (CFP): 0.3887 appears 1
Characteristic Frequency Peak (CFP): 0.4775 appears 1
Characteristic Frequency Peak (CFP): 0.3708 appears 1
Characteristic Frequency Peak (CFP): 0.2061 appears 1
Characteristic Frequency Peak (CFP): 0.2058 appears 1
Characteristic Frequency Peak (CFP): 0.1829 appears 1
Characteristic Frequency Peak (CFP): 0.4646 appears 1
