# Supplementary material for: CISAPS: Complex Informational Spectrum for the Analysis of Protein Sequences
Source: Adv Bioinformatics. 2015 Jan 6;2015:909765. doi: 10.1155/2015/909765 (PMC4302972; doi:10.1155/2015/909765)
Supplement: Supplementary file 1 — Supplement 1 provides detailed information about the 611 unique Amino Acid Indices used by the CISAPS server to encode protein sequences to numerical sequences. These Amino Acid Indices represent different biochemical properties of the proteins and are made available at . Supplement 2 provides the protein sequences of influenza Neuraminidase gene used as the case study presented in the paper. Eight different groups of the proteins are included as follows: (i) 27 NA proteins for H1N1 (1933–1946) (ii) 12 NA proteins for H1N1 (1947–1957) (iii) 48 NA proteins for H1N1 (1979–1989) (iv) 200 NA Proteins for H1N1 (2009) (v) 76 NA Proteins for H2N2 (1957–1968) (vi) 200 NA Proteins for H3N2 (1968–2000) (vii) 27 NA Proteins for H1N2 (2001–2004) (viii) 70 NA Proteins for H5N1 (2005–2009). Supplement 3 provides the results produced by CISAPS Server as an outcome of the analysis of the protein sequences included in Supplement 2. The results include reports generated for absolute, real, and imaginary informational spectrum characteristic frequency peaks. [file 909765.f1.zip › Supplement 3 - Reports for the Case Study/H2N2/processeddata/Imaginary_Report_Ungrouped.txt]

Index ID: 1	Index Name: ANDN920101	CFP: 0.3972
Index ID: 2	Index Name: ARGP820101	CFP: 0.321
Index ID: 3	Index Name: ARGP820102	CFP: 0.1228
Index ID: 4	Index Name: ARGP820103	CFP: 0.1228
Index ID: 5	Index Name: BEGF750101	CFP: 0.0203
Index ID: 6	Index Name: BEGF750102	CFP: 0.064
Index ID: 7	Index Name: BEGF750103	CFP: 0.0054
Index ID: 8	Index Name: BHAR880101	CFP: 0.113
Index ID: 9	Index Name: BIGC670101	CFP: 0.321
Index ID: 10	Index Name: BIOV880101	CFP: 0.1226
Index ID: 11	Index Name: BIOV880102	CFP: 0.1226
Index ID: 12	Index Name: BROC820101	CFP: 0.1541
Index ID: 13	Index Name: BROC820102	CFP: 0.0205
Index ID: 14	Index Name: BULH740101	CFP: 0.02
Index ID: 15	Index Name: BULH740102	CFP: 0.321
Index ID: 16	Index Name: BUNA790101	CFP: 0.3262
Index ID: 17	Index Name: BUNA790102	CFP: 0.3972
Index ID: 18	Index Name: BUNA790103	CFP: 0.3174
Index ID: 19	Index Name: BURA740101	CFP: 0.2273
Index ID: 20	Index Name: BURA740102	CFP: 0.376
Index ID: 21	Index Name: CHAM810101	CFP: 0.3208
Index ID: 22	Index Name: CHAM820101	CFP: 0.321
Index ID: 23	Index Name: CHAM820102	CFP: 0.3713
Index ID: 24	Index Name: CHAM830101	CFP: 0.321
Index ID: 25	Index Name: CHAM830102	CFP: 0.3367
Index ID: 26	Index Name: CHAM830103	CFP: 0.4333
Index ID: 27	Index Name: CHAM830104	CFP: 0.1816
Index ID: 28	Index Name: CHAM830105	CFP: 0.3508
Index ID: 29	Index Name: CHAM830106	CFP: 0.2568
Index ID: 30	Index Name: CHAM830107	CFP: 0.259
Index ID: 31	Index Name: CHAM830108	CFP: 0.281
Index ID: 32	Index Name: CHOC750101	CFP: 0.321
Index ID: 33	Index Name: CHOC760101	CFP: 0.321
Index ID: 34	Index Name: CHOC760102	CFP: 0.4854
Index ID: 35	Index Name: CHOC760103	CFP: 0.4854
Index ID: 36	Index Name: CHOC760104	CFP: 0.3762
Index ID: 37	Index Name: CHOP780101	CFP: 0.321
Index ID: 38	Index Name: CHOP780201	CFP: 0.0593
Index ID: 39	Index Name: CHOP780202	CFP: 0.1208
Index ID: 40	Index Name: CHOP780203	CFP: 0.321
Index ID: 41	Index Name: CHOP780204	CFP: 0.259
Index ID: 42	Index Name: CHOP780205	CFP: 0.2568
Index ID: 43	Index Name: CHOP780206	CFP: 0.321
Index ID: 44	Index Name: CHOP780207	CFP: 0.2258
Index ID: 45	Index Name: CHOP780208	CFP: 0.064
Index ID: 46	Index Name: CHOP780209	CFP: 0.3208
Index ID: 47	Index Name: CHOP780210	CFP: 0.321
Index ID: 48	Index Name: CHOP780211	CFP: 0.321
Index ID: 49	Index Name: CHOP780212	CFP: 0.02
Index ID: 50	Index Name: CHOP780213	CFP: 0.321
Index ID: 51	Index Name: CHOP780214	CFP: 0.0806
Index ID: 52	Index Name: CHOP780215	CFP: 0.3516
Index ID: 53	Index Name: CHOP780216	CFP: 0.321
Index ID: 54	Index Name: CIDH920101	CFP: 0.321
Index ID: 55	Index Name: CIDH920102	CFP: 0.1226
Index ID: 56	Index Name: CIDH920103	CFP: 0.1226
Index ID: 57	Index Name: CIDH920104	CFP: 0.1228
Index ID: 58	Index Name: CIDH920105	CFP: 0.1226
Index ID: 59	Index Name: COHE430101	CFP: 0.02
Index ID: 60	Index Name: CRAJ730101	CFP: 0.2273
Index ID: 61	Index Name: CRAJ730102	CFP: 0.4353
Index ID: 62	Index Name: CRAJ730103	CFP: 0.321
Index ID: 63	Index Name: DAWD720101	CFP: 0.259
Index ID: 64	Index Name: DAYM780101	CFP: 0.188
Index ID: 65	Index Name: DAYM780201	CFP: 0.3516
Index ID: 66	Index Name: DESM900101	CFP: 0.113
Index ID: 67	Index Name: DESM900102	CFP: 0.1208
Index ID: 68	Index Name: EISD840101	CFP: 0.4854
Index ID: 69	Index Name: EISD860101	CFP: 0.1772
Index ID: 70	Index Name: EISD860102	CFP: 0.2366
Index ID: 71	Index Name: EISD860103	CFP: 0.4043
Index ID: 72	Index Name: FASG760101	CFP: 0.4087
Index ID: 73	Index Name: FASG760102	CFP: 0.0203
Index ID: 74	Index Name: FASG760103	CFP: 0.4358
Index ID: 75	Index Name: FASG760104	CFP: 0.259
Index ID: 76	Index Name: FASG760105	CFP: 0.0754
Index ID: 77	Index Name: FAUJ830101	CFP: 0.1975
Index ID: 78	Index Name: FAUJ880101	CFP: 0.0806
Index ID: 79	Index Name: FAUJ880102	CFP: 0.321
Index ID: 80	Index Name: FAUJ880103	CFP: 0.321
Index ID: 81	Index Name: FAUJ880104	CFP: 0.4871
Index ID: 82	Index Name: FAUJ880105	CFP: 0.0806
Index ID: 83	Index Name: FAUJ880106	CFP: 0.4946
Index ID: 84	Index Name: FAUJ880107	CFP: 0.0803
Index ID: 85	Index Name: FAUJ880108	CFP: 0.4578
Index ID: 86	Index Name: FAUJ880109	CFP: 0.4854
Index ID: 87	Index Name: FAUJ880110	CFP: 0.1975
Index ID: 88	Index Name: FAUJ880111	CFP: 0.2568
Index ID: 89	Index Name: FAUJ880112	CFP: 0.0625
Index ID: 90	Index Name: FAUJ880113	CFP: 0.4358
Index ID: 91	Index Name: FINA770101	CFP: 0.321
Index ID: 92	Index Name: FINA910101	CFP: 0.1799
Index ID: 93	Index Name: FINA910102	CFP: 0.3262
Index ID: 94	Index Name: FINA910103	CFP: 0.2588
Index ID: 95	Index Name: FINA910104	CFP: 0.2256
Index ID: 96	Index Name: GARJ730101	CFP: 0.4534
Index ID: 97	Index Name: GEIM800101	CFP: 0.0593
Index ID: 98	Index Name: GEIM800102	CFP: 0.321
Index ID: 99	Index Name: GEIM800103	CFP: 0.2275
Index ID: 100	Index Name: GEIM800104	CFP: 0.0593
Index ID: 101	Index Name: GEIM800105	CFP: 0.1208
Index ID: 102	Index Name: GEIM800106	CFP: 0.0642
Index ID: 103	Index Name: GEIM800107	CFP: 0.1208
Index ID: 104	Index Name: GEIM800108	CFP: 0.321
Index ID: 105	Index Name: GEIM800109	CFP: 0.321
Index ID: 106	Index Name: GEIM800110	CFP: 0.064
Index ID: 107	Index Name: GEIM800111	CFP: 0.321
Index ID: 108	Index Name: GOLD730101	CFP: 0.1775
Index ID: 109	Index Name: GOLD730102	CFP: 0.321
Index ID: 110	Index Name: GRAR740101	CFP: 0.0205
Index ID: 111	Index Name: GRAR740102	CFP: 0.376
Index ID: 112	Index Name: GRAR740103	CFP: 0.321
Index ID: 113	Index Name: GUYH850101	CFP: 0.1228
Index ID: 114	Index Name: HOPA770101	CFP: 0.1975
Index ID: 115	Index Name: HOPT810101	CFP: 0.1975
Index ID: 116	Index Name: HUTJ700101	CFP: 0.321
Index ID: 117	Index Name: HUTJ700102	CFP: 0.321
Index ID: 118	Index Name: HUTJ700103	CFP: 0.4871
Index ID: 119	Index Name: ISOY800101	CFP: 0.0593
Index ID: 120	Index Name: ISOY800102	CFP: 0.0823
Index ID: 121	Index Name: ISOY800103	CFP: 0.321
Index ID: 122	Index Name: ISOY800104	CFP: 0.321
Index ID: 123	Index Name: ISOY800105	CFP: 0.0806
Index ID: 124	Index Name: ISOY800106	CFP: 0.3088
Index ID: 125	Index Name: ISOY800107	CFP: 0.1992
Index ID: 126	Index Name: ISOY800108	CFP: 0.0806
Index ID: 127	Index Name: JANJ780101	CFP: 0.4854
Index ID: 128	Index Name: JANJ780102	CFP: 0.3762
Index ID: 129	Index Name: JANJ780103	CFP: 0.376
Index ID: 130	Index Name: JANJ790101	CFP: 0.1228
Index ID: 131	Index Name: JANJ790102	CFP: 0.2073
Index ID: 132	Index Name: JOND750101	CFP: 0.321
Index ID: 133	Index Name: JOND750102	CFP: 0.4851
Index ID: 134	Index Name: JOND920101	CFP: 0.1709
Index ID: 135	Index Name: JOND920102	CFP: 0.3694
Index ID: 136	Index Name: JUKT750101	CFP: 0.188
Index ID: 137	Index Name: JUNJ780101	CFP: 0.188
Index ID: 138	Index Name: KANM800101	CFP: 0.0593
Index ID: 139	Index Name: KANM800102	CFP: 0.1208
Index ID: 140	Index Name: KANM800103	CFP: 0.321
Index ID: 141	Index Name: KANM800104	CFP: 0.1208
Index ID: 142	Index Name: KARP850101	CFP: 0.321
Index ID: 143	Index Name: KARP850102	CFP: 0.1226
Index ID: 144	Index Name: KARP850103	CFP: 0.3372
Index ID: 145	Index Name: KHAG800101	CFP: 0.1545
Index ID: 146	Index Name: KLEP840101	CFP: 0.259
Index ID: 147	Index Name: KRIW710101	CFP: 0.1228
Index ID: 148	Index Name: KRIW790101	CFP: 0.1228
Index ID: 149	Index Name: KRIW790102	CFP: 0.1228
Index ID: 150	Index Name: KRIW790103	CFP: 0.321
Index ID: 151	Index Name: KYTJ820101	CFP: 0.1208
Index ID: 152	Index Name: LAWE840101	CFP: 0.3042
Index ID: 153	Index Name: LEVM760101	CFP: 0.1975
Index ID: 154	Index Name: LEVM760102	CFP: 0.4871
Index ID: 155	Index Name: LEVM760103	CFP: 0.3091
Index ID: 156	Index Name: LEVM760104	CFP: 0.4871
Index ID: 157	Index Name: LEVM760105	CFP: 0.4871
Index ID: 158	Index Name: LEVM760106	CFP: 0.321
Index ID: 159	Index Name: LEVM760107	CFP: 0.4556
Index ID: 160	Index Name: LEVM780101	CFP: 0.0593
Index ID: 161	Index Name: LEVM780103	CFP: 0.321
Index ID: 162	Index Name: LEVM780104	CFP: 0.0593
Index ID: 163	Index Name: LEVM780105	CFP: 0.1208
Index ID: 164	Index Name: LEVM780106	CFP: 0.321
Index ID: 165	Index Name: LEWP710101	CFP: 0.3191
Index ID: 166	Index Name: LIFS790101	CFP: 0.1208
Index ID: 167	Index Name: LIFS790102	CFP: 0.1208
Index ID: 168	Index Name: LIFS790103	CFP: 0.259
Index ID: 169	Index Name: MANP780101	CFP: 0.1228
Index ID: 170	Index Name: MAXF760101	CFP: 0.0593
Index ID: 171	Index Name: MAXF760102	CFP: 0.0825
Index ID: 172	Index Name: MAXF760103	CFP: 0.167
Index ID: 173	Index Name: MAXF760104	CFP: 0.0806
Index ID: 174	Index Name: MAXF760105	CFP: 0.0803
Index ID: 175	Index Name: MAXF760106	CFP: 0.4578
Index ID: 176	Index Name: MCMT640101	CFP: 0.4084
Index ID: 177	Index Name: MEEJ800101	CFP: 0.1797
Index ID: 178	Index Name: MEEJ800102	CFP: 0.1772
Index ID: 179	Index Name: MEEJ810101	CFP: 0.427
Index ID: 180	Index Name: MEEJ810102	CFP: 0.2258
Index ID: 181	Index Name: MEIH800101	CFP: 0.1226
Index ID: 182	Index Name: MEIH800102	CFP: 0.1228
Index ID: 183	Index Name: MEIH800103	CFP: 0.1226
Index ID: 184	Index Name: MIYS850101	CFP: 0.1228
Index ID: 185	Index Name: NAGK730101	CFP: 0.0593
Index ID: 186	Index Name: NAGK730102	CFP: 0.1208
Index ID: 187	Index Name: NAGK730103	CFP: 0.3213
Index ID: 188	Index Name: NAKH900101	CFP: 0.1709
Index ID: 189	Index Name: NAKH900102	CFP: 0.1335
Index ID: 190	Index Name: NAKH900103	CFP: 0.3716
Index ID: 191	Index Name: NAKH900104	CFP: 0.1978
Index ID: 192	Index Name: NAKH900105	CFP: 0.3716
Index ID: 193	Index Name: NAKH900106	CFP: 0.1978
Index ID: 194	Index Name: NAKH900107	CFP: 0.0203
Index ID: 195	Index Name: NAKH900108	CFP: 0.1978
Index ID: 196	Index Name: NAKH900109	CFP: 0.4084
Index ID: 197	Index Name: NAKH900110	CFP: 0.4875
Index ID: 198	Index Name: NAKH900111	CFP: 0.4854
Index ID: 199	Index Name: NAKH900112	CFP: 0.02
Index ID: 200	Index Name: NAKH900113	CFP: 0.4873
Index ID: 201	Index Name: NAKH920101	CFP: 0.3818
Index ID: 202	Index Name: NAKH920102	CFP: 0.3818
Index ID: 203	Index Name: NAKH920103	CFP: 0.3513
Index ID: 204	Index Name: NAKH920104	CFP: 0.1709
Index ID: 205	Index Name: NAKH920105	CFP: 0.1709
Index ID: 206	Index Name: NAKH920106	CFP: 0.3818
Index ID: 207	Index Name: NAKH920107	CFP: 0.1882
Index ID: 208	Index Name: NAKH920108	CFP: 0.1208
Index ID: 209	Index Name: NISK800101	CFP: 0.1226
Index ID: 210	Index Name: NISK860101	CFP: 0.1226
Index ID: 211	Index Name: NOZY710101	CFP: 0.0642
Index ID: 212	Index Name: OOBM770101	CFP: 0.376
Index ID: 213	Index Name: OOBM770102	CFP: 0.4363
Index ID: 214	Index Name: OOBM770103	CFP: 0.1226
Index ID: 215	Index Name: OOBM770104	CFP: 0.321
Index ID: 216	Index Name: OOBM770105	CFP: 0.321
Index ID: 217	Index Name: OOBM850101	CFP: 0.1377
Index ID: 218	Index Name: OOBM850102	CFP: 0.259
Index ID: 219	Index Name: OOBM850103	CFP: 0.3918
Index ID: 220	Index Name: OOBM850104	CFP: 0.0679
Index ID: 221	Index Name: OOBM850105	CFP: 0.1226
Index ID: 222	Index Name: PALJ810101	CFP: 0.321
Index ID: 223	Index Name: PALJ810102	CFP: 0.0593
Index ID: 224	Index Name: PALJ810103	CFP: 0.1208
Index ID: 225	Index Name: PALJ810104	CFP: 0.1208
Index ID: 226	Index Name: PALJ810105	CFP: 0.321
Index ID: 227	Index Name: PALJ810106	CFP: 0.321
Index ID: 228	Index Name: PALJ810107	CFP: 0.3193
Index ID: 229	Index Name: PALJ810108	CFP: 0.3091
Index ID: 230	Index Name: PALJ810109	CFP: 0.0593
Index ID: 231	Index Name: PALJ810110	CFP: 0.064
Index ID: 232	Index Name: PALJ810111	CFP: 0.3816
Index ID: 233	Index Name: PALJ810112	CFP: 0.3367
Index ID: 234	Index Name: PALJ810113	CFP: 0.2593
Index ID: 235	Index Name: PALJ810114	CFP: 0.3208
Index ID: 236	Index Name: PALJ810115	CFP: 0.321
Index ID: 237	Index Name: PALJ810116	CFP: 0.3213
Index ID: 238	Index Name: PARJ860101	CFP: 0.1228
Index ID: 239	Index Name: PLIV810101	CFP: 0.2258
Index ID: 240	Index Name: PONP800101	CFP: 0.1226
Index ID: 241	Index Name: PONP800102	CFP: 0.1226
Index ID: 242	Index Name: PONP800103	CFP: 0.1228
Index ID: 243	Index Name: PONP800104	CFP: 0.3762
Index ID: 244	Index Name: PONP800105	CFP: 0.0242
Index ID: 245	Index Name: PONP800106	CFP: 0.1226
Index ID: 246	Index Name: PONP800107	CFP: 0.1228
Index ID: 247	Index Name: PONP800108	CFP: 0.376
Index ID: 248	Index Name: PRAM820101	CFP: 0.0579
Index ID: 249	Index Name: PRAM820102	CFP: 0.321
Index ID: 250	Index Name: PRAM820103	CFP: 0.1226
Index ID: 251	Index Name: PRAM900101	CFP: 0.1975
Index ID: 252	Index Name: PRAM900103	CFP: 0.3699
Index ID: 253	Index Name: PRAM900104	CFP: 0.321
Index ID: 254	Index Name: PTIO830101	CFP: 0.321
Index ID: 255	Index Name: PTIO830102	CFP: 0.1208
Index ID: 256	Index Name: QIAN880101	CFP: 0.436
Index ID: 257	Index Name: QIAN880102	CFP: 0.3779
Index ID: 258	Index Name: QIAN880103	CFP: 0.4641
Index ID: 259	Index Name: QIAN880104	CFP: 0.2275
Index ID: 260	Index Name: QIAN880105	CFP: 0.321
Index ID: 261	Index Name: QIAN880106	CFP: 0.321
Index ID: 262	Index Name: QIAN880107	CFP: 0.321
Index ID: 263	Index Name: QIAN880108	CFP: 0.321
Index ID: 264	Index Name: QIAN880109	CFP: 0.321
Index ID: 265	Index Name: QIAN880110	CFP: 0.2607
Index ID: 266	Index Name: QIAN880111	CFP: 0.3191
Index ID: 267	Index Name: QIAN880112	CFP: 0.321
Index ID: 268	Index Name: QIAN880113	CFP: 0.3213
Index ID: 269	Index Name: QIAN880114	CFP: 0.3208
Index ID: 270	Index Name: QIAN880115	CFP: 0.1226
Index ID: 271	Index Name: QIAN880116	CFP: 0.321
Index ID: 272	Index Name: QIAN880117	CFP: 0.4365
Index ID: 273	Index Name: QIAN880118	CFP: 0.1208
Index ID: 274	Index Name: QIAN880119	CFP: 0.1208
Index ID: 275	Index Name: QIAN880120	CFP: 0.1206
Index ID: 276	Index Name: QIAN880121	CFP: 0.3208
Index ID: 277	Index Name: QIAN880122	CFP: 0.1208
Index ID: 278	Index Name: QIAN880123	CFP: 0.0928
Index ID: 279	Index Name: QIAN880124	CFP: 0.1775
Index ID: 280	Index Name: QIAN880125	CFP: 0.321
Index ID: 281	Index Name: QIAN880126	CFP: 0.3213
Index ID: 282	Index Name: QIAN880127	CFP: 0.2258
Index ID: 283	Index Name: QIAN880128	CFP: 0.0259
Index ID: 284	Index Name: QIAN880129	CFP: 0.1897
Index ID: 285	Index Name: QIAN880130	CFP: 0.4358
Index ID: 286	Index Name: QIAN880131	CFP: 0.064
Index ID: 287	Index Name: QIAN880132	CFP: 0.321
Index ID: 288	Index Name: QIAN880133	CFP: 0.321
Index ID: 289	Index Name: QIAN880134	CFP: 0.321
Index ID: 290	Index Name: QIAN880135	CFP: 0.321
Index ID: 291	Index Name: QIAN880136	CFP: 0.3191
Index ID: 292	Index Name: QIAN880137	CFP: 0.259
Index ID: 293	Index Name: QIAN880138	CFP: 0.259
Index ID: 294	Index Name: QIAN880139	CFP: 0.4646
Index ID: 295	Index Name: RACS770101	CFP: 0.321
Index ID: 296	Index Name: RACS770102	CFP: 0.1228
Index ID: 297	Index Name: RACS770103	CFP: 0.0823
Index ID: 298	Index Name: RACS820101	CFP: 0.1775
Index ID: 299	Index Name: RACS820102	CFP: 0.3088
Index ID: 300	Index Name: RACS820103	CFP: 0.436
Index ID: 301	Index Name: RACS820104	CFP: 0.0203
Index ID: 302	Index Name: RACS820105	CFP: 0.3208
Index ID: 303	Index Name: RACS820106	CFP: 0.0806
Index ID: 304	Index Name: RACS820107	CFP: 0.1494
Index ID: 305	Index Name: RACS820108	CFP: 0.321
Index ID: 306	Index Name: RACS820109	CFP: 0.0806
Index ID: 307	Index Name: RACS820110	CFP: 0.259
Index ID: 308	Index Name: RACS820111	CFP: 0.0825
Index ID: 309	Index Name: RACS820112	CFP: 0.3884
Index ID: 310	Index Name: RACS820113	CFP: 0.4333
Index ID: 311	Index Name: RACS820114	CFP: 0.321
Index ID: 312	Index Name: RADA880101	CFP: 0.4854
Index ID: 313	Index Name: RADA880102	CFP: 0.177
Index ID: 314	Index Name: RADA880103	CFP: 0.321
Index ID: 315	Index Name: RADA880104	CFP: 0.4854
Index ID: 316	Index Name: RADA880105	CFP: 0.4854
Index ID: 317	Index Name: RADA880106	CFP: 0.321
Index ID: 318	Index Name: RADA880107	CFP: 0.4854
Index ID: 319	Index Name: RADA880108	CFP: 0.1228
Index ID: 320	Index Name: RICJ880101	CFP: 0.0808
Index ID: 321	Index Name: RICJ880103	CFP: 0.4666
Index ID: 322	Index Name: RICJ880104	CFP: 0.2258
Index ID: 323	Index Name: RICJ880105	CFP: 0.1914
Index ID: 324	Index Name: RICJ880106	CFP: 0.0608
Index ID: 325	Index Name: RICJ880107	CFP: 0.3213
Index ID: 326	Index Name: RICJ880108	CFP: 0.0681
Index ID: 327	Index Name: RICJ880109	CFP: 0.3208
Index ID: 328	Index Name: RICJ880110	CFP: 0.0186
Index ID: 329	Index Name: RICJ880111	CFP: 0.321
Index ID: 330	Index Name: RICJ880112	CFP: 0.321
Index ID: 331	Index Name: RICJ880113	CFP: 0.4854
Index ID: 332	Index Name: RICJ880114	CFP: 0.2588
Index ID: 333	Index Name: RICJ880115	CFP: 0.0806
Index ID: 334	Index Name: RICJ880116	CFP: 0.2578
Index ID: 335	Index Name: RICJ880117	CFP: 0.3884
Index ID: 336	Index Name: ROBB760101	CFP: 0.321
Index ID: 337	Index Name: ROBB760102	CFP: 0.2393
Index ID: 338	Index Name: ROBB760103	CFP: 0.321
Index ID: 339	Index Name: ROBB760104	CFP: 0.321
Index ID: 340	Index Name: ROBB760105	CFP: 0.1206
Index ID: 341	Index Name: ROBB760106	CFP: 0.1206
Index ID: 342	Index Name: ROBB760107	CFP: 0.0188
Index ID: 343	Index Name: ROBB760108	CFP: 0.4353
Index ID: 344	Index Name: ROBB760109	CFP: 0.1953
Index ID: 345	Index Name: ROBB760110	CFP: 0.02
Index ID: 346	Index Name: ROBB760111	CFP: 0.3091
Index ID: 347	Index Name: ROBB760112	CFP: 0.321
Index ID: 348	Index Name: ROBB760113	CFP: 0.4353
Index ID: 349	Index Name: ROBB790101	CFP: 0.1892
Index ID: 350	Index Name: ROSG850101	CFP: 0.321
Index ID: 351	Index Name: ROSG850102	CFP: 0.1226
Index ID: 352	Index Name: ROSM880101	CFP: 0.1975
Index ID: 353	Index Name: ROSM880102	CFP: 0.4854
Index ID: 354	Index Name: ROSM880103	CFP: 0.2275
Index ID: 355	Index Name: SIMZ760101	CFP: 0.2043
Index ID: 356	Index Name: SNEP660101	CFP: 0.1228
Index ID: 357	Index Name: SNEP660102	CFP: 0.4851
Index ID: 358	Index Name: SNEP660103	CFP: 0.1797
Index ID: 359	Index Name: SNEP660104	CFP: 0.0205
Index ID: 360	Index Name: SUEM840101	CFP: 0.2588
Index ID: 361	Index Name: SUEM840102	CFP: 0.2068
Index ID: 362	Index Name: SWER830101	CFP: 0.0642
Index ID: 363	Index Name: TANS770101	CFP: 0.321
Index ID: 364	Index Name: TANS770102	CFP: 0.1704
Index ID: 365	Index Name: TANS770103	CFP: 0.0823
Index ID: 366	Index Name: TANS770104	CFP: 0.321
Index ID: 367	Index Name: TANS770105	CFP: 0.0808
Index ID: 368	Index Name: TANS770106	CFP: 0.1775
Index ID: 369	Index Name: TANS770107	CFP: 0.0806
Index ID: 370	Index Name: TANS770108	CFP: 0.021
Index ID: 371	Index Name: TANS770109	CFP: 0.0806
Index ID: 372	Index Name: TANS770110	CFP: 0.321
Index ID: 373	Index Name: VASM830101	CFP: 0.321
Index ID: 374	Index Name: VASM830102	CFP: 0.3711
Index ID: 375	Index Name: VASM830103	CFP: 0.0381
Index ID: 376	Index Name: VELV850101	CFP: 0.4854
Index ID: 377	Index Name: VENT840101	CFP: 0.064
Index ID: 378	Index Name: VHEG790101	CFP: 0.4851
Index ID: 379	Index Name: WARP780101	CFP: 0.376
Index ID: 380	Index Name: WEBA780101	CFP: 0.4553
Index ID: 381	Index Name: WERD780101	CFP: 0.1228
Index ID: 382	Index Name: WERD780102	CFP: 0.2104
Index ID: 383	Index Name: WERD780103	CFP: 0.0286
Index ID: 384	Index Name: WERD780104	CFP: 0.3989
Index ID: 385	Index Name: WOEC730101	CFP: 0.1975
Index ID: 386	Index Name: WOLR810101	CFP: 0.4851
Index ID: 387	Index Name: WOLS870101	CFP: 0.0642
Index ID: 388	Index Name: WOLS870102	CFP: 0.1885
Index ID: 389	Index Name: WOLS870103	CFP: 0.2368
Index ID: 390	Index Name: YUTK870101	CFP: 0.4348
Index ID: 391	Index Name: YUTK870102	CFP: 0.2812
Index ID: 392	Index Name: YUTK870103	CFP: 0.4851
Index ID: 393	Index Name: YUTK870104	CFP: 0.4851
Index ID: 394	Index Name: ZASB820101	CFP: 0.1797
Index ID: 395	Index Name: ZIMJ680101	CFP: 0.0435
Index ID: 396	Index Name: ZIMJ680102	CFP: 0.321
Index ID: 397	Index Name: ZIMJ680103	CFP: 0.1992
Index ID: 398	Index Name: ZIMJ680104	CFP: 0.2588
Index ID: 399	Index Name: ZIMJ680105	CFP: 0.0642
Index ID: 400	Index Name: AURR980101	CFP: 0.4238
Index ID: 401	Index Name: AURR980102	CFP: 0.4368
Index ID: 402	Index Name: AURR980103	CFP: 0.0186
Index ID: 403	Index Name: AURR980104	CFP: 0.0698
Index ID: 404	Index Name: AURR980105	CFP: 0.3188
Index ID: 405	Index Name: AURR980106	CFP: 0.4309
Index ID: 406	Index Name: AURR980107	CFP: 0.3164
Index ID: 407	Index Name: AURR980108	CFP: 0.0593
Index ID: 408	Index Name: AURR980109	CFP: 0.2588
Index ID: 409	Index Name: AURR980110	CFP: 0.2585
Index ID: 410	Index Name: AURR980111	CFP: 0.4358
Index ID: 411	Index Name: AURR980112	CFP: 0.0593
Index ID: 412	Index Name: AURR980113	CFP: 0.321
Index ID: 413	Index Name: AURR980114	CFP: 0.321
Index ID: 414	Index Name: AURR980115	CFP: 0.2585
Index ID: 415	Index Name: AURR980116	CFP: 0.3367
Index ID: 416	Index Name: AURR980117	CFP: 0.0803
Index ID: 417	Index Name: AURR980118	CFP: 0.0186
Index ID: 418	Index Name: AURR980119	CFP: 0.3879
Index ID: 419	Index Name: AURR980120	CFP: 0.0928
Index ID: 420	Index Name: ONEK900101	CFP: 0.2588
Index ID: 421	Index Name: ONEK900102	CFP: 0.4358
Index ID: 422	Index Name: VINM940101	CFP: 0.1226
Index ID: 423	Index Name: VINM940102	CFP: 0.1228
Index ID: 424	Index Name: VINM940103	CFP: 0.1228
Index ID: 425	Index Name: VINM940104	CFP: 0.3762
Index ID: 426	Index Name: MUNV940101	CFP: 0.321
Index ID: 427	Index Name: MUNV940102	CFP: 0.4358
Index ID: 428	Index Name: MUNV940103	CFP: 0.1208
Index ID: 429	Index Name: MUNV940104	CFP: 0.321
Index ID: 430	Index Name: MUNV940105	CFP: 0.259
Index ID: 431	Index Name: WIMW960101	CFP: 0.0645
Index ID: 432	Index Name: KIMC930101	CFP: 0.3208
Index ID: 433	Index Name: MONM990101	CFP: 0.3755
Index ID: 434	Index Name: BLAM930101	CFP: 0.4358
Index ID: 435	Index Name: PARS000101	CFP: 0.1128
Index ID: 436	Index Name: PARS000102	CFP: 0.1226
Index ID: 437	Index Name: KUMS000101	CFP: 0.1882
Index ID: 438	Index Name: KUMS000102	CFP: 0.1882
Index ID: 439	Index Name: KUMS000103	CFP: 0.4639
Index ID: 440	Index Name: KUMS000104	CFP: 0.4641
Index ID: 441	Index Name: TAKK010101	CFP: 0.1797
Index ID: 442	Index Name: FODM020101	CFP: 0.321
Index ID: 443	Index Name: NADH010101	CFP: 0.3762
Index ID: 444	Index Name: NADH010102	CFP: 0.376
Index ID: 445	Index Name: NADH010103	CFP: 0.1228
Index ID: 446	Index Name: NADH010104	CFP: 0.1228
Index ID: 447	Index Name: NADH010105	CFP: 0.1228
Index ID: 448	Index Name: NADH010106	CFP: 0.321
Index ID: 449	Index Name: NADH010107	CFP: 0.3713
Index ID: 450	Index Name: MONM990201	CFP: 0.261
Index ID: 451	Index Name: KOEP990101	CFP: 0.3091
Index ID: 452	Index Name: KOEP990102	CFP: 0.3989
Index ID: 453	Index Name: CEDJ970101	CFP: 0.4084
Index ID: 454	Index Name: CEDJ970102	CFP: 0.1709
Index ID: 455	Index Name: CEDJ970103	CFP: 0.1709
Index ID: 456	Index Name: CEDJ970104	CFP: 0.1709
Index ID: 457	Index Name: CEDJ970105	CFP: 0.3713
Index ID: 458	Index Name: FUKS010101	CFP: 0.113
Index ID: 459	Index Name: FUKS010102	CFP: 0.1226
Index ID: 460	Index Name: FUKS010103	CFP: 0.1226
Index ID: 461	Index Name: FUKS010104	CFP: 0.1128
Index ID: 462	Index Name: FUKS010105	CFP: 0.1709
Index ID: 463	Index Name: FUKS010106	CFP: 0.4851
Index ID: 464	Index Name: FUKS010107	CFP: 0.4851
Index ID: 465	Index Name: FUKS010108	CFP: 0.1709
Index ID: 466	Index Name: FUKS010109	CFP: 0.1885
Index ID: 467	Index Name: FUKS010110	CFP: 0.4595
Index ID: 468	Index Name: FUKS010111	CFP: 0.4084
Index ID: 469	Index Name: FUKS010112	CFP: 0.1709
Index ID: 470	Index Name: MITS020101	CFP: 0.3511
Index ID: 471	Index Name: TSAJ990101	CFP: 0.321
Index ID: 472	Index Name: TSAJ990102	CFP: 0.321
Index ID: 473	Index Name: COSI940101	CFP: 0.4854
Index ID: 474	Index Name: PONP930101	CFP: 0.1228
Index ID: 475	Index Name: WILM950101	CFP: 0.376
Index ID: 476	Index Name: WILM950102	CFP: 0.1819
Index ID: 477	Index Name: WILM950103	CFP: 0.4363
Index ID: 478	Index Name: WILM950104	CFP: 0.0801
Index ID: 479	Index Name: KUHL950101	CFP: 0.1975
Index ID: 480	Index Name: GUOD860101	CFP: 0.2258
Index ID: 481	Index Name: JURD980101	CFP: 0.1208
Index ID: 482	Index Name: BASU050101	CFP: 0.1228
Index ID: 483	Index Name: BASU050102	CFP: 0.1228
Index ID: 484	Index Name: BASU050103	CFP: 0.1228
Index ID: 485	Index Name: SUYM030101	CFP: 0.3516
Index ID: 486	Index Name: PUNT030101	CFP: 0.1975
Index ID: 487	Index Name: PUNT030102	CFP: 0.208
Index ID: 488	Index Name: GEOR030101	CFP: 0.0681
Index ID: 489	Index Name: GEOR030102	CFP: 0.3389
Index ID: 490	Index Name: GEOR030103	CFP: 0.4949
Index ID: 491	Index Name: GEOR030104	CFP: 0.3884
Index ID: 492	Index Name: GEOR030105	CFP: 0.4695
Index ID: 493	Index Name: GEOR030106	CFP: 0.3884
Index ID: 494	Index Name: GEOR030107	CFP: 0.1091
Index ID: 495	Index Name: GEOR030108	CFP: 0.1819
Index ID: 496	Index Name: GEOR030109	CFP: 0.0681
Index ID: 497	Index Name: ZHOH040101	CFP: 0.321
Index ID: 498	Index Name: ZHOH040102	CFP: 0.321
Index ID: 499	Index Name: ZHOH040103	CFP: 0.1228
Index ID: 500	Index Name: BAEK050101	CFP: 0.1228
Index ID: 501	Index Name: HARY940101	CFP: 0.321
Index ID: 502	Index Name: PONJ960101	CFP: 0.321
Index ID: 503	Index Name: DIGM050101	CFP: 0.1897
Index ID: 504	Index Name: WOLR790101	CFP: 0.4851
Index ID: 505	Index Name: OLSK800101	CFP: 0.4854
Index ID: 506	Index Name: KIDA850101	CFP: 0.1975
Index ID: 507	Index Name: GUYH850102	CFP: 0.1228
Index ID: 508	Index Name: GUYH850104	CFP: 0.2073
Index ID: 509	Index Name: GUYH850105	CFP: 0.4854
Index ID: 510	Index Name: JACR890101	CFP: 0.4854
Index ID: 511	Index Name: COWR900101	CFP: 0.376
Index ID: 512	Index Name: BLAS910101	CFP: 0.1975
Index ID: 513	Index Name: CASG920101	CFP: 0.0696
Index ID: 514	Index Name: CORJ870101	CFP: 0.1226
Index ID: 515	Index Name: CORJ870102	CFP: 0.0642
Index ID: 516	Index Name: CORJ870103	CFP: 0.1226
Index ID: 517	Index Name: CORJ870104	CFP: 0.1226
Index ID: 518	Index Name: CORJ870105	CFP: 0.1226
Index ID: 519	Index Name: CORJ870106	CFP: 0.1226
Index ID: 520	Index Name: CORJ870107	CFP: 0.1226
Index ID: 521	Index Name: CORJ870108	CFP: 0.1226
Index ID: 522	Index Name: MIYS990101	CFP: 0.1228
Index ID: 523	Index Name: MIYS990102	CFP: 0.1228
Index ID: 524	Index Name: MIYS990103	CFP: 0.1228
Index ID: 525	Index Name: MIYS990104	CFP: 0.1228
Index ID: 526	Index Name: MIYS990105	CFP: 0.1226
Index ID: 527	Index Name: ENGD860101	CFP: 0.1975
Index ID: 528	Index Name: FASG890101	CFP: 0.1228
Index ID: 529	Index Name: Factor1NEW	CFP: 0.1208
Index ID: 530	Index Name: Factor2NEW	CFP: 0.321
Index ID: 531	Index Name: Factor3NEW	CFP: 0.4578
Index ID: 532	Index Name: Factor4NEW	CFP: 0.4783
Index ID: 533	Index Name: Factor5NEW	CFP: 0.2812
Index ID: 534	Index Name: HYDNEW	CFP: 0.4854
Index ID: 535	Index Name: MassNEW	CFP: 0.4087
Index ID: 536	Index Name: pK1NEW(a-CO2H)	CFP: 0.0203
Index ID: 537	Index Name: pK2NEW(NH3)	CFP: 0.4629
Index ID: 538	Index Name: pINEW(NH3)	CFP: 0.499
Index ID: 539	Index Name: GES	CFP: 0.1975
Index ID: 540	Index Name: GASet1	CFP: 0.1975
Index ID: 541	Index Name: Set2	CFP: 0.1208
Index ID: 542	Index Name: Set3	CFP: 0.4851
Index ID: 543	Index Name: Rk	CFP: 0.1228
Index ID: 544	Index Name: Rc	CFP: 0.1228
Index ID: 545	Index Name: Ro	CFP: 0.1228
Index ID: 546	Index Name: Rb	CFP: 0.1228
Index ID: 547	Index Name: K0	CFP: 0.061
Index ID: 548	Index Name: Hp	CFP: 0.1228
Index ID: 549	Index Name: P	CFP: 0.1992
Index ID: 550	Index Name: pHi	CFP: 0.2588
Index ID: 551	Index Name: pK'	CFP: 0.0381
Index ID: 552	Index Name: Mw	CFP: 0.4087
Index ID: 553	Index Name: Bl	CFP: 0.321
Index ID: 554	Index Name: Rf	CFP: 0.0642
Index ID: 555	Index Name: Mu	CFP: 0.321
Index ID: 556	Index Name: Hnc	CFP: 0.4854
Index ID: 557	Index Name: Esm	CFP: 0.4363
Index ID: 558	Index Name: El	CFP: 0.1208
Index ID: 559	Index Name: Et	CFP: 0.376
Index ID: 560	Index Name: Pc	CFP: 0.321
Index ID: 561	Index Name: Ca	CFP: 0.321
Index ID: 562	Index Name: F	CFP: 0.321
Index ID: 563	Index Name: Br	CFP: 0.1228
Index ID: 564	Index Name: aN	CFP: 0.3213
Index ID: 565	Index Name: aC	CFP: 0.1914
Index ID: 566	Index Name: aM	CFP: 0.1858
Index ID: 567	Index Name: V0	CFP: 0.321
Index ID: 568	Index Name: Nm	CFP: 0.0593
Index ID: 569	Index Name: Nl	CFP: 0.376
Index ID: 570	Index Name: Hgm	CFP: 0.1228
Index ID: 571	Index Name: ASAD	CFP: 0.321
Index ID: 572	Index Name: ASAN	CFP: 0.376
Index ID: 573	Index Name: dASA	CFP: 0.321
Index ID: 574	Index Name: dGh	CFP: 0.4854
Index ID: 575	Index Name: GhD	CFP: 0.4854
Index ID: 576	Index Name: GhN	CFP: 0.4854
Index ID: 577	Index Name: dHh	CFP: 0.4854
Index ID: 578	Index Name: -TdSh	CFP: 0.259
Index ID: 579	Index Name: dCph	CFP: 0.0642
Index ID: 580	Index Name: dGc	CFP: 0.4854
Index ID: 581	Index Name: dHc	CFP: 0.3323
Index ID: 582	Index Name: -TdSc	CFP: 0.082
Index ID: 583	Index Name: dG	CFP: 0.3713
Index ID: 584	Index Name: dH	CFP: 0.4424
Index ID: 585	Index Name: -TdS	CFP: 0.2048
Index ID: 586	Index Name: v	CFP: 0.1816
Index ID: 587	Index Name: s	CFP: 0.1819
Index ID: 588	Index Name: f	CFP: 0.4871
Index ID: 589	Index Name: Pf-s	CFP: 0.0825
Index ID: 590	Index Name: Fauchere-Pliska	CFP: 0.1975
Index ID: 591	Index Name: Proscale_4	CFP: 0.4644
Index ID: 592	Index Name: Proscale_7	CFP: 0.4854
Index ID: 593	Index Name: Proscale_10	CFP: 0.1228
Index ID: 594	Index Name: Proscale_11	CFP: 0.1975
Index ID: 595	Index Name: Proscale_13	CFP: 0.3757
Index ID: 596	Index Name: Proscale_15	CFP: 0.02
Index ID: 597	Index Name: Proscale_18	CFP: 0.4851
Index ID: 598	Index Name: Proscale_21	CFP: 0.113
Index ID: 599	Index Name: Proscale_23	CFP: 0.321
Index ID: 600	Index Name: Proscale_24	CFP: 0.3208
Index ID: 601	Index Name: Proscale_28	CFP: 0.1709
Index ID: 602	Index Name: Proscale_30	CFP: 0.3713
Index ID: 603	Index Name: Proscale_39	CFP: 0.376
Index ID: 604	Index Name: Proscale_41	CFP: 0.3782
Index ID: 605	Index Name: Proscale_42	CFP: 0.1975
Index ID: 606	Index Name: Proscale_45	CFP: 0.0642
Index ID: 607	Index Name: Proscale_47	CFP: 0.1125
Index ID: 608	Index Name: Proscale_52	CFP: 0.1208
Index ID: 609	Index Name: Proscale_53	CFP: 0.321
Index ID: 610	Index Name: Proscale_57	CFP: 0.1709
Index ID: 611	Index Name: allergen1	CFP: 0.0823
