# Supplementary material for: CISAPS: Complex Informational Spectrum for the Analysis of Protein Sequences
Source: Adv Bioinformatics. 2015 Jan 6;2015:909765. doi: 10.1155/2015/909765 (PMC4302972; doi:10.1155/2015/909765)
Supplement: Supplementary file 1 — Supplement 1 provides detailed information about the 611 unique Amino Acid Indices used by the CISAPS server to encode protein sequences to numerical sequences. These Amino Acid Indices represent different biochemical properties of the proteins and are made available at . Supplement 2 provides the protein sequences of influenza Neuraminidase gene used as the case study presented in the paper. Eight different groups of the proteins are included as follows: (i) 27 NA proteins for H1N1 (1933–1946) (ii) 12 NA proteins for H1N1 (1947–1957) (iii) 48 NA proteins for H1N1 (1979–1989) (iv) 200 NA Proteins for H1N1 (2009) (v) 76 NA Proteins for H2N2 (1957–1968) (vi) 200 NA Proteins for H3N2 (1968–2000) (vii) 27 NA Proteins for H1N2 (2001–2004) (viii) 70 NA Proteins for H5N1 (2005–2009). Supplement 3 provides the results produced by CISAPS Server as an outcome of the analysis of the protein sequences included in Supplement 2. The results include reports generated for absolute, real, and imaginary informational spectrum characteristic frequency peaks. [file 909765.f1.zip › Supplement 3 - Reports for the Case Study/H2N2/processeddata/Imaginary_Summary.txt]

Characteristic Frequency Peak (CFP): 0.3972 appears 2
Characteristic Frequency Peak (CFP): 0.321 appears 97
Characteristic Frequency Peak (CFP): 0.1228 appears 43
Characteristic Frequency Peak (CFP): 0.0203 appears 5
Characteristic Frequency Peak (CFP): 0.064 appears 6
Characteristic Frequency Peak (CFP): 0.0054 appears 1
Characteristic Frequency Peak (CFP): 0.113 appears 4
Characteristic Frequency Peak (CFP): 0.1226 appears 30
Characteristic Frequency Peak (CFP): 0.1541 appears 1
Characteristic Frequency Peak (CFP): 0.0205 appears 3
Characteristic Frequency Peak (CFP): 0.02 appears 6
Characteristic Frequency Peak (CFP): 0.3262 appears 2
Characteristic Frequency Peak (CFP): 0.3174 appears 1
Characteristic Frequency Peak (CFP): 0.2273 appears 2
Characteristic Frequency Peak (CFP): 0.376 appears 13
Characteristic Frequency Peak (CFP): 0.3208 appears 9
Characteristic Frequency Peak (CFP): 0.3713 appears 5
Characteristic Frequency Peak (CFP): 0.3367 appears 3
Characteristic Frequency Peak (CFP): 0.4333 appears 2
Characteristic Frequency Peak (CFP): 0.1816 appears 2
Characteristic Frequency Peak (CFP): 0.3508 appears 1
Characteristic Frequency Peak (CFP): 0.2568 appears 3
Characteristic Frequency Peak (CFP): 0.259 appears 12
Characteristic Frequency Peak (CFP): 0.281 appears 1
Characteristic Frequency Peak (CFP): 0.4854 appears 25
Characteristic Frequency Peak (CFP): 0.3762 appears 5
Characteristic Frequency Peak (CFP): 0.0593 appears 14
Characteristic Frequency Peak (CFP): 0.1208 appears 24
Characteristic Frequency Peak (CFP): 0.2258 appears 6
Characteristic Frequency Peak (CFP): 0.0806 appears 11
Characteristic Frequency Peak (CFP): 0.3516 appears 3
Characteristic Frequency Peak (CFP): 0.4353 appears 3
Characteristic Frequency Peak (CFP): 0.188 appears 3
Characteristic Frequency Peak (CFP): 0.1772 appears 2
Characteristic Frequency Peak (CFP): 0.2366 appears 1
Characteristic Frequency Peak (CFP): 0.4043 appears 1
Characteristic Frequency Peak (CFP): 0.4087 appears 3
Characteristic Frequency Peak (CFP): 0.4358 appears 7
Characteristic Frequency Peak (CFP): 0.0754 appears 1
Characteristic Frequency Peak (CFP): 0.1975 appears 18
Characteristic Frequency Peak (CFP): 0.4871 appears 6
Characteristic Frequency Peak (CFP): 0.4946 appears 1
Characteristic Frequency Peak (CFP): 0.0803 appears 3
Characteristic Frequency Peak (CFP): 0.4578 appears 3
Characteristic Frequency Peak (CFP): 0.0625 appears 1
Characteristic Frequency Peak (CFP): 0.1799 appears 1
Characteristic Frequency Peak (CFP): 0.2588 appears 7
Characteristic Frequency Peak (CFP): 0.2256 appears 1
Characteristic Frequency Peak (CFP): 0.4534 appears 1
Characteristic Frequency Peak (CFP): 0.2275 appears 3
Characteristic Frequency Peak (CFP): 0.0642 appears 9
Characteristic Frequency Peak (CFP): 0.1775 appears 4
Characteristic Frequency Peak (CFP): 0.0823 appears 4
Characteristic Frequency Peak (CFP): 0.3088 appears 2
Characteristic Frequency Peak (CFP): 0.1992 appears 3
Characteristic Frequency Peak (CFP): 0.2073 appears 2
Characteristic Frequency Peak (CFP): 0.4851 appears 11
Characteristic Frequency Peak (CFP): 0.1709 appears 12
Characteristic Frequency Peak (CFP): 0.3694 appears 1
Characteristic Frequency Peak (CFP): 0.3372 appears 1
Characteristic Frequency Peak (CFP): 0.1545 appears 1
Characteristic Frequency Peak (CFP): 0.3042 appears 1
Characteristic Frequency Peak (CFP): 0.3091 appears 4
Characteristic Frequency Peak (CFP): 0.4556 appears 1
Characteristic Frequency Peak (CFP): 0.3191 appears 3
Characteristic Frequency Peak (CFP): 0.0825 appears 3
Characteristic Frequency Peak (CFP): 0.167 appears 1
Characteristic Frequency Peak (CFP): 0.4084 appears 4
Characteristic Frequency Peak (CFP): 0.1797 appears 4
Characteristic Frequency Peak (CFP): 0.427 appears 1
Characteristic Frequency Peak (CFP): 0.3213 appears 6
Characteristic Frequency Peak (CFP): 0.1335 appears 1
Characteristic Frequency Peak (CFP): 0.3716 appears 2
Characteristic Frequency Peak (CFP): 0.1978 appears 3
Characteristic Frequency Peak (CFP): 0.4875 appears 1
Characteristic Frequency Peak (CFP): 0.4873 appears 1
Characteristic Frequency Peak (CFP): 0.3818 appears 3
Characteristic Frequency Peak (CFP): 0.3513 appears 1
Characteristic Frequency Peak (CFP): 0.1882 appears 3
Characteristic Frequency Peak (CFP): 0.4363 appears 3
Characteristic Frequency Peak (CFP): 0.1377 appears 1
Characteristic Frequency Peak (CFP): 0.3918 appears 1
Characteristic Frequency Peak (CFP): 0.0679 appears 1
Characteristic Frequency Peak (CFP): 0.3193 appears 1
Characteristic Frequency Peak (CFP): 0.3816 appears 1
Characteristic Frequency Peak (CFP): 0.2593 appears 1
Characteristic Frequency Peak (CFP): 0.0242 appears 1
Characteristic Frequency Peak (CFP): 0.0579 appears 1
Characteristic Frequency Peak (CFP): 0.3699 appears 1
Characteristic Frequency Peak (CFP): 0.436 appears 2
Characteristic Frequency Peak (CFP): 0.3779 appears 1
Characteristic Frequency Peak (CFP): 0.4641 appears 2
Characteristic Frequency Peak (CFP): 0.2607 appears 1
Characteristic Frequency Peak (CFP): 0.4365 appears 1
Characteristic Frequency Peak (CFP): 0.1206 appears 3
Characteristic Frequency Peak (CFP): 0.0928 appears 2
Characteristic Frequency Peak (CFP): 0.0259 appears 1
Characteristic Frequency Peak (CFP): 0.1897 appears 2
Characteristic Frequency Peak (CFP): 0.4646 appears 1
Characteristic Frequency Peak (CFP): 0.1494 appears 1
Characteristic Frequency Peak (CFP): 0.3884 appears 4
Characteristic Frequency Peak (CFP): 0.177 appears 1
Characteristic Frequency Peak (CFP): 0.0808 appears 2
Characteristic Frequency Peak (CFP): 0.4666 appears 1
Characteristic Frequency Peak (CFP): 0.1914 appears 2
Characteristic Frequency Peak (CFP): 0.0608 appears 1
Characteristic Frequency Peak (CFP): 0.0681 appears 3
Characteristic Frequency Peak (CFP): 0.0186 appears 3
Characteristic Frequency Peak (CFP): 0.2578 appears 1
Characteristic Frequency Peak (CFP): 0.2393 appears 1
Characteristic Frequency Peak (CFP): 0.0188 appears 1
Characteristic Frequency Peak (CFP): 0.1953 appears 1
Characteristic Frequency Peak (CFP): 0.1892 appears 1
Characteristic Frequency Peak (CFP): 0.2043 appears 1
Characteristic Frequency Peak (CFP): 0.2068 appears 1
Characteristic Frequency Peak (CFP): 0.1704 appears 1
Characteristic Frequency Peak (CFP): 0.021 appears 1
Characteristic Frequency Peak (CFP): 0.3711 appears 1
Characteristic Frequency Peak (CFP): 0.0381 appears 2
Characteristic Frequency Peak (CFP): 0.4553 appears 1
Characteristic Frequency Peak (CFP): 0.2104 appears 1
Characteristic Frequency Peak (CFP): 0.0286 appears 1
Characteristic Frequency Peak (CFP): 0.3989 appears 2
Characteristic Frequency Peak (CFP): 0.1885 appears 2
Characteristic Frequency Peak (CFP): 0.2368 appears 1
Characteristic Frequency Peak (CFP): 0.4348 appears 1
Characteristic Frequency Peak (CFP): 0.2812 appears 2
Characteristic Frequency Peak (CFP): 0.0435 appears 1
Characteristic Frequency Peak (CFP): 0.4238 appears 1
Characteristic Frequency Peak (CFP): 0.4368 appears 1
Characteristic Frequency Peak (CFP): 0.0698 appears 1
Characteristic Frequency Peak (CFP): 0.3188 appears 1
Characteristic Frequency Peak (CFP): 0.4309 appears 1
Characteristic Frequency Peak (CFP): 0.3164 appears 1
Characteristic Frequency Peak (CFP): 0.2585 appears 2
Characteristic Frequency Peak (CFP): 0.3879 appears 1
Characteristic Frequency Peak (CFP): 0.0645 appears 1
Characteristic Frequency Peak (CFP): 0.3755 appears 1
Characteristic Frequency Peak (CFP): 0.1128 appears 2
Characteristic Frequency Peak (CFP): 0.4639 appears 1
Characteristic Frequency Peak (CFP): 0.261 appears 1
Characteristic Frequency Peak (CFP): 0.4595 appears 1
Characteristic Frequency Peak (CFP): 0.3511 appears 1
Characteristic Frequency Peak (CFP): 0.1819 appears 3
Characteristic Frequency Peak (CFP): 0.0801 appears 1
Characteristic Frequency Peak (CFP): 0.208 appears 1
Characteristic Frequency Peak (CFP): 0.3389 appears 1
Characteristic Frequency Peak (CFP): 0.4949 appears 1
Characteristic Frequency Peak (CFP): 0.4695 appears 1
Characteristic Frequency Peak (CFP): 0.1091 appears 1
Characteristic Frequency Peak (CFP): 0.0696 appears 1
Characteristic Frequency Peak (CFP): 0.4783 appears 1
Characteristic Frequency Peak (CFP): 0.4629 appears 1
Characteristic Frequency Peak (CFP): 0.499 appears 1
Characteristic Frequency Peak (CFP): 0.061 appears 1
Characteristic Frequency Peak (CFP): 0.1858 appears 1
Characteristic Frequency Peak (CFP): 0.3323 appears 1
Characteristic Frequency Peak (CFP): 0.082 appears 1
Characteristic Frequency Peak (CFP): 0.4424 appears 1
Characteristic Frequency Peak (CFP): 0.2048 appears 1
Characteristic Frequency Peak (CFP): 0.4644 appears 1
Characteristic Frequency Peak (CFP): 0.3757 appears 1
Characteristic Frequency Peak (CFP): 0.3782 appears 1
Characteristic Frequency Peak (CFP): 0.1125 appears 1
