# Supplementary material for: CISAPS: Complex Informational Spectrum for the Analysis of Protein Sequences
Source: Adv Bioinformatics. 2015 Jan 6;2015:909765. doi: 10.1155/2015/909765 (PMC4302972; doi:10.1155/2015/909765)
Supplement: Supplementary file 1 — Supplement 1 provides detailed information about the 611 unique Amino Acid Indices used by the CISAPS server to encode protein sequences to numerical sequences. These Amino Acid Indices represent different biochemical properties of the proteins and are made available at . Supplement 2 provides the protein sequences of influenza Neuraminidase gene used as the case study presented in the paper. Eight different groups of the proteins are included as follows: (i) 27 NA proteins for H1N1 (1933–1946) (ii) 12 NA proteins for H1N1 (1947–1957) (iii) 48 NA proteins for H1N1 (1979–1989) (iv) 200 NA Proteins for H1N1 (2009) (v) 76 NA Proteins for H2N2 (1957–1968) (vi) 200 NA Proteins for H3N2 (1968–2000) (vii) 27 NA Proteins for H1N2 (2001–2004) (viii) 70 NA Proteins for H5N1 (2005–2009). Supplement 3 provides the results produced by CISAPS Server as an outcome of the analysis of the protein sequences included in Supplement 2. The results include reports generated for absolute, real, and imaginary informational spectrum characteristic frequency peaks. [file 909765.f1.zip › Supplement 3 - Reports for the Case Study/H2N2/processeddata/Real_Summary.txt]

Characteristic Frequency Peak (CFP): 0.1897 appears 1
Characteristic Frequency Peak (CFP): 0.1421 appears 3
Characteristic Frequency Peak (CFP): 0.1218 appears 123
Characteristic Frequency Peak (CFP): 0.4368 appears 12
Characteristic Frequency Peak (CFP): 0.1216 appears 16
Characteristic Frequency Peak (CFP): 0.4341 appears 4
Characteristic Frequency Peak (CFP): 0.114 appears 2
Characteristic Frequency Peak (CFP): 0.3201 appears 102
Characteristic Frequency Peak (CFP): 0.155 appears 1
Characteristic Frequency Peak (CFP): 0.0193 appears 2
Characteristic Frequency Peak (CFP): 0.3271 appears 2
Characteristic Frequency Peak (CFP): 0.4587 appears 3
Characteristic Frequency Peak (CFP): 0.3457 appears 1
Characteristic Frequency Peak (CFP): 0.0583 appears 3
Characteristic Frequency Peak (CFP): 0.1038 appears 1
Characteristic Frequency Peak (CFP): 0.3701 appears 3
Characteristic Frequency Peak (CFP): 0.3359 appears 3
Characteristic Frequency Peak (CFP): 0.4343 appears 3
Characteristic Frequency Peak (CFP): 0.1826 appears 1
Characteristic Frequency Peak (CFP): 0.3499 appears 1
Characteristic Frequency Peak (CFP): 0.2559 appears 1
Characteristic Frequency Peak (CFP): 0.1389 appears 2
Characteristic Frequency Peak (CFP): 0.3706 appears 2
Characteristic Frequency Peak (CFP): 0.4863 appears 35
Characteristic Frequency Peak (CFP): 0.3772 appears 3
Characteristic Frequency Peak (CFP): 0.2583 appears 4
Characteristic Frequency Peak (CFP): 0.2578 appears 6
Characteristic Frequency Peak (CFP): 0.2249 appears 2
Characteristic Frequency Peak (CFP): 0.0632 appears 9
Characteristic Frequency Peak (CFP): 0.3198 appears 1
Characteristic Frequency Peak (CFP): 0.457 appears 1
Characteristic Frequency Peak (CFP): 0.0815 appears 15
Characteristic Frequency Peak (CFP): 0.3506 appears 2
Characteristic Frequency Peak (CFP): 0.2285 appears 2
Characteristic Frequency Peak (CFP): 0.189 appears 4
Characteristic Frequency Peak (CFP): 0.1782 appears 2
Characteristic Frequency Peak (CFP): 0.2356 appears 4
Characteristic Frequency Peak (CFP): 0.4861 appears 11
Characteristic Frequency Peak (CFP): 0.0195 appears 6
Characteristic Frequency Peak (CFP): 0.021 appears 3
Characteristic Frequency Peak (CFP): 0.4956 appears 1
Characteristic Frequency Peak (CFP): 0.0813 appears 7
Characteristic Frequency Peak (CFP): 0.1965 appears 3
Characteristic Frequency Peak (CFP): 0.5 appears 6
Characteristic Frequency Peak (CFP): 0.2581 appears 3
Characteristic Frequency Peak (CFP): 0.2266 appears 4
Characteristic Frequency Peak (CFP): 0.4543 appears 3
Characteristic Frequency Peak (CFP): 0.2283 appears 4
Characteristic Frequency Peak (CFP): 0.3203 appears 2
Characteristic Frequency Peak (CFP): 0.0601 appears 2
Characteristic Frequency Peak (CFP): 0.1392 appears 1
Characteristic Frequency Peak (CFP): 0.1787 appears 2
Characteristic Frequency Peak (CFP): 0.0635 appears 2
Characteristic Frequency Peak (CFP): 0.1985 appears 9
Characteristic Frequency Peak (CFP): 0.0603 appears 5
Characteristic Frequency Peak (CFP): 0.3079 appears 1
Characteristic Frequency Peak (CFP): 0.1831 appears 1
Characteristic Frequency Peak (CFP): 0.1721 appears 5
Characteristic Frequency Peak (CFP): 0.3704 appears 3
Characteristic Frequency Peak (CFP): 0.0586 appears 3
Characteristic Frequency Peak (CFP): 0.3381 appears 1
Characteristic Frequency Peak (CFP): 0.1555 appears 1
Characteristic Frequency Peak (CFP): 0.4961 appears 1
Characteristic Frequency Peak (CFP): 0.26 appears 5
Characteristic Frequency Peak (CFP): 0.168 appears 1
Characteristic Frequency Peak (CFP): 0.1255 appears 1
Characteristic Frequency Peak (CFP): 0.1719 appears 6
Characteristic Frequency Peak (CFP): 0.1348 appears 1
Characteristic Frequency Peak (CFP): 0.3726 appears 1
Characteristic Frequency Peak (CFP): 0.092 appears 2
Characteristic Frequency Peak (CFP): 0.4072 appears 1
Characteristic Frequency Peak (CFP): 0.4866 appears 1
Characteristic Frequency Peak (CFP): 0.3806 appears 1
Characteristic Frequency Peak (CFP): 0.3809 appears 1
Characteristic Frequency Peak (CFP): 0.3503 appears 3
Characteristic Frequency Peak (CFP): 0.187 appears 2
Characteristic Frequency Peak (CFP): 0.3723 appears 3
Characteristic Frequency Peak (CFP): 0.4546 appears 1
Characteristic Frequency Peak (CFP): 0.0706 appears 2
Characteristic Frequency Peak (CFP): 0.408 appears 2
Characteristic Frequency Peak (CFP): 0.1768 appears 1
Characteristic Frequency Peak (CFP): 0.0688 appears 2
Characteristic Frequency Peak (CFP): 0.2822 appears 1
Characteristic Frequency Peak (CFP): 0.063 appears 1
Characteristic Frequency Peak (CFP): 0.3826 appears 1
Characteristic Frequency Peak (CFP): 0.0251 appears 1
Characteristic Frequency Peak (CFP): 0.0588 appears 1
Characteristic Frequency Peak (CFP): 0.437 appears 4
Characteristic Frequency Peak (CFP): 0.377 appears 2
Characteristic Frequency Peak (CFP): 0.4651 appears 1
Characteristic Frequency Peak (CFP): 0.1807 appears 3
Characteristic Frequency Peak (CFP): 0.2288 appears 1
Characteristic Frequency Peak (CFP): 0.2302 appears 1
Characteristic Frequency Peak (CFP): 0.0918 appears 2
Characteristic Frequency Peak (CFP): 0.1765 appears 3
Characteristic Frequency Peak (CFP): 0.4036 appears 1
Characteristic Frequency Peak (CFP): 0.0249 appears 1
Characteristic Frequency Peak (CFP): 0.4656 appears 2
Characteristic Frequency Peak (CFP): 0.3098 appears 1
Characteristic Frequency Peak (CFP): 0.3872 appears 1
Characteristic Frequency Peak (CFP): 0.2246 appears 2
Characteristic Frequency Peak (CFP): 0.2319 appears 1
Characteristic Frequency Peak (CFP): 0.0618 appears 1
Characteristic Frequency Peak (CFP): 0.0691 appears 2
Characteristic Frequency Peak (CFP): 0.2576 appears 3
Characteristic Frequency Peak (CFP): 0.4817 appears 2
Characteristic Frequency Peak (CFP): 0.2991 appears 1
Characteristic Frequency Peak (CFP): 0.2385 appears 1
Characteristic Frequency Peak (CFP): 0.0198 appears 1
Characteristic Frequency Peak (CFP): 0.4653 appears 2
Characteristic Frequency Peak (CFP): 0.4958 appears 2
Characteristic Frequency Peak (CFP): 0.1221 appears 5
Characteristic Frequency Peak (CFP): 0.2056 appears 1
Characteristic Frequency Peak (CFP): 0.1716 appears 1
Characteristic Frequency Peak (CFP): 0.02 appears 1
Characteristic Frequency Peak (CFP): 0.0762 appears 1
Characteristic Frequency Peak (CFP): 0.3699 appears 1
Characteristic Frequency Peak (CFP): 0.0371 appears 2
Characteristic Frequency Peak (CFP): 0.0205 appears 1
Characteristic Frequency Peak (CFP): 0.2803 appears 2
Characteristic Frequency Peak (CFP): 0.1982 appears 2
Characteristic Frequency Peak (CFP): 0.4585 appears 1
Characteristic Frequency Peak (CFP): 0.4299 appears 1
Characteristic Frequency Peak (CFP): 0.387 appears 1
Characteristic Frequency Peak (CFP): 0.1968 appears 1
Characteristic Frequency Peak (CFP): 0.1892 appears 3
Characteristic Frequency Peak (CFP): 0.1548 appears 1
Characteristic Frequency Peak (CFP): 0.3999 appears 1
Characteristic Frequency Peak (CFP): 0.4795 appears 2
Characteristic Frequency Peak (CFP): 0.1648 appears 1
Characteristic Frequency Peak (CFP): 0.1895 appears 1
Characteristic Frequency Peak (CFP): 0.1868 appears 1
Characteristic Frequency Peak (CFP): 0.3501 appears 1
Characteristic Frequency Peak (CFP): 0.1809 appears 1
Characteristic Frequency Peak (CFP): 0.4373 appears 1
Characteristic Frequency Peak (CFP): 0.2114 appears 1
Characteristic Frequency Peak (CFP): 0.2761 appears 1
Characteristic Frequency Peak (CFP): 0.3379 appears 1
Characteristic Frequency Peak (CFP): 0.3899 appears 1
Characteristic Frequency Peak (CFP): 0.3896 appears 1
Characteristic Frequency Peak (CFP): 0.0161 appears 1
Characteristic Frequency Peak (CFP): 0.1829 appears 2
Characteristic Frequency Peak (CFP): 0.2061 appears 1
Characteristic Frequency Peak (CFP): 0.4033 appears 1
Characteristic Frequency Peak (CFP): 0.3472 appears 1
Characteristic Frequency Peak (CFP): 0.4792 appears 1
Characteristic Frequency Peak (CFP): 0.0212 appears 1
Characteristic Frequency Peak (CFP): 0.4353 appears 1
Characteristic Frequency Peak (CFP): 0.0046 appears 1
Characteristic Frequency Peak (CFP): 0.3889 appears 1
Characteristic Frequency Peak (CFP): 0.4775 appears 1
Characteristic Frequency Peak (CFP): 0.0811 appears 2
Characteristic Frequency Peak (CFP): 0.2058 appears 2
Characteristic Frequency Peak (CFP): 0.1885 appears 1
