# Supplementary material for: CISAPS: Complex Informational Spectrum for the Analysis of Protein Sequences
Source: Adv Bioinformatics. 2015 Jan 6;2015:909765. doi: 10.1155/2015/909765 (PMC4302972; doi:10.1155/2015/909765)
Supplement: Supplementary file 1 — Supplement 1 provides detailed information about the 611 unique Amino Acid Indices used by the CISAPS server to encode protein sequences to numerical sequences. These Amino Acid Indices represent different biochemical properties of the proteins and are made available at . Supplement 2 provides the protein sequences of influenza Neuraminidase gene used as the case study presented in the paper. Eight different groups of the proteins are included as follows: (i) 27 NA proteins for H1N1 (1933–1946) (ii) 12 NA proteins for H1N1 (1947–1957) (iii) 48 NA proteins for H1N1 (1979–1989) (iv) 200 NA Proteins for H1N1 (2009) (v) 76 NA Proteins for H2N2 (1957–1968) (vi) 200 NA Proteins for H3N2 (1968–2000) (vii) 27 NA Proteins for H1N2 (2001–2004) (viii) 70 NA Proteins for H5N1 (2005–2009). Supplement 3 provides the results produced by CISAPS Server as an outcome of the analysis of the protein sequences included in Supplement 2. The results include reports generated for absolute, real, and imaginary informational spectrum characteristic frequency peaks. [file 909765.f1.zip › Supplement 3 - Reports for the Case Study/H3N2/processeddata/Real_Summary.txt]

Characteristic Frequency Peak (CFP): 0.1897 appears 2
Characteristic Frequency Peak (CFP): 0.1785 appears 4
Characteristic Frequency Peak (CFP): 0.1218 appears 117
Characteristic Frequency Peak (CFP): 0.063 appears 1
Characteristic Frequency Peak (CFP): 0.4368 appears 3
Characteristic Frequency Peak (CFP): 0.1216 appears 16
Characteristic Frequency Peak (CFP): 0.1221 appears 27
Characteristic Frequency Peak (CFP): 0.114 appears 2
Characteristic Frequency Peak (CFP): 0.3201 appears 91
Characteristic Frequency Peak (CFP): 0.155 appears 2
Characteristic Frequency Peak (CFP): 0.0632 appears 10
Characteristic Frequency Peak (CFP): 0.3271 appears 2
Characteristic Frequency Peak (CFP): 0.3455 appears 1
Characteristic Frequency Peak (CFP): 0.104 appears 1
Characteristic Frequency Peak (CFP): 0.3203 appears 7
Characteristic Frequency Peak (CFP): 0.3704 appears 4
Characteristic Frequency Peak (CFP): 0.3359 appears 5
Characteristic Frequency Peak (CFP): 0.4343 appears 1
Characteristic Frequency Peak (CFP): 0.1826 appears 3
Characteristic Frequency Peak (CFP): 0.0562 appears 1
Characteristic Frequency Peak (CFP): 0.2559 appears 1
Characteristic Frequency Peak (CFP): 0.0815 appears 19
Characteristic Frequency Peak (CFP): 0.3706 appears 1
Characteristic Frequency Peak (CFP): 0.4863 appears 31
Characteristic Frequency Peak (CFP): 0.3772 appears 1
Characteristic Frequency Peak (CFP): 0.4651 appears 4
Characteristic Frequency Peak (CFP): 0.1362 appears 3
Characteristic Frequency Peak (CFP): 0.2578 appears 4
Characteristic Frequency Peak (CFP): 0.5 appears 8
Characteristic Frequency Peak (CFP): 0.021 appears 2
Characteristic Frequency Peak (CFP): 0.3506 appears 3
Characteristic Frequency Peak (CFP): 0.3154 appears 5
Characteristic Frequency Peak (CFP): 0.0781 appears 1
Characteristic Frequency Peak (CFP): 0.3801 appears 1
Characteristic Frequency Peak (CFP): 0.1892 appears 4
Characteristic Frequency Peak (CFP): 0.1782 appears 4
Characteristic Frequency Peak (CFP): 0.2356 appears 1
Characteristic Frequency Peak (CFP): 0.0195 appears 3
Characteristic Frequency Peak (CFP): 0.2583 appears 3
Characteristic Frequency Peak (CFP): 0.4861 appears 4
Characteristic Frequency Peak (CFP): 0.3125 appears 1
Characteristic Frequency Peak (CFP): 0.0813 appears 7
Characteristic Frequency Peak (CFP): 0.4568 appears 3
Characteristic Frequency Peak (CFP): 0.1965 appears 1
Characteristic Frequency Peak (CFP): 0.0637 appears 1
Characteristic Frequency Peak (CFP): 0.2581 appears 5
Characteristic Frequency Peak (CFP): 0.238 appears 1
Characteristic Frequency Peak (CFP): 0.4543 appears 2
Characteristic Frequency Peak (CFP): 0.0691 appears 3
Characteristic Frequency Peak (CFP): 0.0583 appears 5
Characteristic Frequency Peak (CFP): 0.3098 appears 3
Characteristic Frequency Peak (CFP): 0.1829 appears 2
Characteristic Frequency Peak (CFP): 0.4092 appears 1
Characteristic Frequency Peak (CFP): 0.4792 appears 12
Characteristic Frequency Peak (CFP): 0.189 appears 3
Characteristic Frequency Peak (CFP): 0.2717 appears 2
Characteristic Frequency Peak (CFP): 0.4341 appears 3
Characteristic Frequency Peak (CFP): 0.1365 appears 3
Characteristic Frequency Peak (CFP): 0.4961 appears 1
Characteristic Frequency Peak (CFP): 0.3804 appears 2
Characteristic Frequency Peak (CFP): 0.0203 appears 1
Characteristic Frequency Peak (CFP): 0.0635 appears 6
Characteristic Frequency Peak (CFP): 0.1345 appears 1
Characteristic Frequency Peak (CFP): 0.0193 appears 1
Characteristic Frequency Peak (CFP): 0.0806 appears 1
Characteristic Frequency Peak (CFP): 0.4866 appears 4
Characteristic Frequency Peak (CFP): 0.3728 appears 1
Characteristic Frequency Peak (CFP): 0.3806 appears 1
Characteristic Frequency Peak (CFP): 0.4795 appears 1
Characteristic Frequency Peak (CFP): 0.1873 appears 1
Characteristic Frequency Peak (CFP): 0.377 appears 7
Characteristic Frequency Peak (CFP): 0.4077 appears 2
Characteristic Frequency Peak (CFP): 0.3799 appears 1
Characteristic Frequency Peak (CFP): 0.1223 appears 1
Characteristic Frequency Peak (CFP): 0.3503 appears 1
Characteristic Frequency Peak (CFP): 0.1765 appears 1
Characteristic Frequency Peak (CFP): 0.0686 appears 1
Characteristic Frequency Peak (CFP): 0.0586 appears 1
Characteristic Frequency Peak (CFP): 0.1682 appears 1
Characteristic Frequency Peak (CFP): 0.2002 appears 1
Characteristic Frequency Peak (CFP): 0.0198 appears 2
Characteristic Frequency Peak (CFP): 0.209 appears 2
Characteristic Frequency Peak (CFP): 0.1116 appears 1
Characteristic Frequency Peak (CFP): 0.1021 appears 1
Characteristic Frequency Peak (CFP): 0.2061 appears 4
Characteristic Frequency Peak (CFP): 0.0566 appears 1
Characteristic Frequency Peak (CFP): 0.0251 appears 1
Characteristic Frequency Peak (CFP): 0.2317 appears 1
Characteristic Frequency Peak (CFP): 0.2288 appears 1
Characteristic Frequency Peak (CFP): 0.0649 appears 1
Characteristic Frequency Peak (CFP): 0.0918 appears 1
Characteristic Frequency Peak (CFP): 0.4954 appears 1
Characteristic Frequency Peak (CFP): 0.0388 appears 1
Characteristic Frequency Peak (CFP): 0.0249 appears 1
Characteristic Frequency Peak (CFP): 0.437 appears 3
Characteristic Frequency Peak (CFP): 0.26 appears 2
Characteristic Frequency Peak (CFP): 0.0603 appears 1
Characteristic Frequency Peak (CFP): 0.386 appears 1
Characteristic Frequency Peak (CFP): 0.3101 appears 1
Characteristic Frequency Peak (CFP): 0.1504 appears 1
Characteristic Frequency Peak (CFP): 0.3896 appears 3
Characteristic Frequency Peak (CFP): 0.4324 appears 1
Characteristic Frequency Peak (CFP): 0.0798 appears 1
Characteristic Frequency Peak (CFP): 0.2095 appears 1
Characteristic Frequency Peak (CFP): 0.2031 appears 1
Characteristic Frequency Peak (CFP): 0.0618 appears 1
Characteristic Frequency Peak (CFP): 0.2424 appears 1
Characteristic Frequency Peak (CFP): 0.2576 appears 3
Characteristic Frequency Peak (CFP): 0.3159 appears 1
Characteristic Frequency Peak (CFP): 0.3872 appears 1
Characteristic Frequency Peak (CFP): 0.2383 appears 1
Characteristic Frequency Peak (CFP): 0.0371 appears 3
Characteristic Frequency Peak (CFP): 0.4653 appears 1
Characteristic Frequency Peak (CFP): 0.1091 appears 1
Characteristic Frequency Peak (CFP): 0.1421 appears 1
Characteristic Frequency Peak (CFP): 0.4565 appears 2
Characteristic Frequency Peak (CFP): 0.0215 appears 1
Characteristic Frequency Peak (CFP): 0.2053 appears 1
Characteristic Frequency Peak (CFP): 0.1716 appears 1
Characteristic Frequency Peak (CFP): 0.0818 appears 1
Characteristic Frequency Peak (CFP): 0.28 appears 3
Characteristic Frequency Peak (CFP): 0.0762 appears 1
Characteristic Frequency Peak (CFP): 0.3699 appears 1
Characteristic Frequency Peak (CFP): 0.4585 appears 2
Characteristic Frequency Peak (CFP): 0.0205 appears 1
Characteristic Frequency Peak (CFP): 0.3157 appears 3
Characteristic Frequency Peak (CFP): 0.1895 appears 2
Characteristic Frequency Peak (CFP): 0.2378 appears 1
Characteristic Frequency Peak (CFP): 0.2058 appears 5
Characteristic Frequency Peak (CFP): 0.4956 appears 1
Characteristic Frequency Peak (CFP): 0.4248 appears 2
Characteristic Frequency Peak (CFP): 0.0688 appears 1
Characteristic Frequency Peak (CFP): 0.165 appears 1
Characteristic Frequency Peak (CFP): 0.0706 appears 1
Characteristic Frequency Peak (CFP): 0.2729 appears 1
Characteristic Frequency Peak (CFP): 0.1548 appears 1
Characteristic Frequency Peak (CFP): 0.4958 appears 1
Characteristic Frequency Peak (CFP): 0.3999 appears 1
Characteristic Frequency Peak (CFP): 0.1721 appears 4
Characteristic Frequency Peak (CFP): 0.4778 appears 1
Characteristic Frequency Peak (CFP): 0.1648 appears 1
Characteristic Frequency Peak (CFP): 0.4604 appears 1
Characteristic Frequency Peak (CFP): 0.3501 appears 1
Characteristic Frequency Peak (CFP): 0.4373 appears 1
Characteristic Frequency Peak (CFP): 0.0791 appears 1
Characteristic Frequency Peak (CFP): 0.3701 appears 1
Characteristic Frequency Peak (CFP): 0.3379 appears 1
Characteristic Frequency Peak (CFP): 0.4707 appears 1
Characteristic Frequency Peak (CFP): 0.1082 appears 1
Characteristic Frequency Peak (CFP): 0.0212 appears 1
Characteristic Frequency Peak (CFP): 0.2063 appears 2
Characteristic Frequency Peak (CFP): 0.1538 appears 1
Characteristic Frequency Peak (CFP): 0.1807 appears 1
Characteristic Frequency Peak (CFP): 0.4775 appears 1
Characteristic Frequency Peak (CFP): 0.0811 appears 1
Characteristic Frequency Peak (CFP): 0.3774 appears 1
Characteristic Frequency Peak (CFP): 0.4656 appears 1
Characteristic Frequency Peak (CFP): 0.1982 appears 1
Characteristic Frequency Peak (CFP): 0.3726 appears 1
Characteristic Frequency Peak (CFP): 0.3103 appears 1
Characteristic Frequency Peak (CFP): 0.1235 appears 1
Characteristic Frequency Peak (CFP): 0.1719 appears 1
