# Supplementary material for: CISAPS: Complex Informational Spectrum for the Analysis of Protein Sequences
Source: Adv Bioinformatics. 2015 Jan 6;2015:909765. doi: 10.1155/2015/909765 (PMC4302972; doi:10.1155/2015/909765)
Supplement: Supplementary file 1 — Supplement 1 provides detailed information about the 611 unique Amino Acid Indices used by the CISAPS server to encode protein sequences to numerical sequences. These Amino Acid Indices represent different biochemical properties of the proteins and are made available at . Supplement 2 provides the protein sequences of influenza Neuraminidase gene used as the case study presented in the paper. Eight different groups of the proteins are included as follows: (i) 27 NA proteins for H1N1 (1933–1946) (ii) 12 NA proteins for H1N1 (1947–1957) (iii) 48 NA proteins for H1N1 (1979–1989) (iv) 200 NA Proteins for H1N1 (2009) (v) 76 NA Proteins for H2N2 (1957–1968) (vi) 200 NA Proteins for H3N2 (1968–2000) (vii) 27 NA Proteins for H1N2 (2001–2004) (viii) 70 NA Proteins for H5N1 (2005–2009). Supplement 3 provides the results produced by CISAPS Server as an outcome of the analysis of the protein sequences included in Supplement 2. The results include reports generated for absolute, real, and imaginary informational spectrum characteristic frequency peaks. [file 909765.f1.zip › Supplement 3 - Reports for the Case Study/H5N1/processeddata/Absolute_Report_Grouped.txt]

Characteristic Frequency Peak (CFP): 0.4839 appears 8 times in: 
Index ID: 1, Index Name: ANDN920101
Index ID: 17, Index Name: BUNA790102
Index ID: 136, Index Name: JUKT750101
Index ID: 156, Index Name: LEVM760104
Index ID: 207, Index Name: NAKH920107
Index ID: 386, Index Name: WOLR810101
Index ID: 468, Index Name: FUKS010111
Index ID: 504, Index Name: WOLR790101

Characteristic Frequency Peak (CFP): 0.1426 appears 25 times in: 
Index ID: 2, Index Name: ARGP820101
Index ID: 15, Index Name: BULH740102
Index ID: 54, Index Name: CIDH920101
Index ID: 55, Index Name: CIDH920102
Index ID: 58, Index Name: CIDH920105
Index ID: 78, Index Name: FAUJ880101
Index ID: 108, Index Name: GOLD730101
Index ID: 132, Index Name: JOND750101
Index ID: 142, Index Name: KARP850101
Index ID: 158, Index Name: LEVM760106
Index ID: 178, Index Name: MEEJ800102
Index ID: 179, Index Name: MEEJ810101
Index ID: 313, Index Name: RADA880102
Index ID: 355, Index Name: SIMZ760101
Index ID: 396, Index Name: ZIMJ680102
Index ID: 423, Index Name: VINM940102
Index ID: 435, Index Name: PARS000101
Index ID: 441, Index Name: TAKK010101
Index ID: 483, Index Name: BASU050102
Index ID: 484, Index Name: BASU050103
Index ID: 497, Index Name: ZHOH040101
Index ID: 499, Index Name: ZHOH040103
Index ID: 503, Index Name: DIGM050101
Index ID: 553, Index Name: Bl
Index ID: 579, Index Name: dCph

Characteristic Frequency Peak (CFP): 0.4421 appears 1 times in: 
Index ID: 3, Index Name: ARGP820102

Characteristic Frequency Peak (CFP): 0.4424 appears 2 times in: 
Index ID: 4, Index Name: ARGP820103
Index ID: 555, Index Name: Mu

Characteristic Frequency Peak (CFP): 0.1086 appears 2 times in: 
Index ID: 5, Index Name: BEGF750101
Index ID: 258, Index Name: QIAN880103

Characteristic Frequency Peak (CFP): 0.2776 appears 12 times in: 
Index ID: 6, Index Name: BEGF750102
Index ID: 169, Index Name: MANP780101
Index ID: 182, Index Name: MEIH800102
Index ID: 240, Index Name: PONP800101
Index ID: 245, Index Name: PONP800106
Index ID: 247, Index Name: PONP800108
Index ID: 296, Index Name: RACS770102
Index ID: 514, Index Name: CORJ870101
Index ID: 517, Index Name: CORJ870104
Index ID: 520, Index Name: CORJ870107
Index ID: 521, Index Name: CORJ870108
Index ID: 563, Index Name: Br

Characteristic Frequency Peak (CFP): 0.1079 appears 7 times in: 
Index ID: 7, Index Name: BEGF750103
Index ID: 97, Index Name: GEIM800101
Index ID: 119, Index Name: ISOY800101
Index ID: 185, Index Name: NAGK730101
Index ID: 223, Index Name: PALJ810102
Index ID: 363, Index Name: TANS770101
Index ID: 407, Index Name: AURR980108

Characteristic Frequency Peak (CFP): 0.4419 appears 2 times in: 
Index ID: 8, Index Name: BHAR880101
Index ID: 111, Index Name: GRAR740102

Characteristic Frequency Peak (CFP): 0.0591 appears 6 times in: 
Index ID: 9, Index Name: BIGC670101
Index ID: 27, Index Name: CHAM830104
Index ID: 112, Index Name: GRAR740103
Index ID: 117, Index Name: HUTJ700102
Index ID: 150, Index Name: KRIW790103
Index ID: 216, Index Name: OOBM770105

Characteristic Frequency Peak (CFP): 0.2771 appears 11 times in: 
Index ID: 10, Index Name: BIOV880101
Index ID: 53, Index Name: CHOP780216
Index ID: 165, Index Name: LEWP710101
Index ID: 210, Index Name: NISK860101
Index ID: 219, Index Name: OOBM850103
Index ID: 246, Index Name: PONP800107
Index ID: 286, Index Name: QIAN880131
Index ID: 295, Index Name: RACS770101
Index ID: 368, Index Name: TANS770106
Index ID: 519, Index Name: CORJ870106
Index ID: 593, Index Name: Proscale_10

Characteristic Frequency Peak (CFP): 0.3779 appears 11 times in: 
Index ID: 11, Index Name: BIOV880102
Index ID: 149, Index Name: KRIW790102
Index ID: 211, Index Name: NOZY710101
Index ID: 214, Index Name: OOBM770103
Index ID: 276, Index Name: QIAN880121
Index ID: 422, Index Name: VINM940101
Index ID: 458, Index Name: FUKS010101
Index ID: 461, Index Name: FUKS010104
Index ID: 526, Index Name: MIYS990105
Index ID: 558, Index Name: El
Index ID: 570, Index Name: Hgm

Characteristic Frequency Peak (CFP): 0.1533 appears 1 times in: 
Index ID: 12, Index Name: BROC820101

Characteristic Frequency Peak (CFP): 0.2456 appears 1 times in: 
Index ID: 13, Index Name: BROC820102

Characteristic Frequency Peak (CFP): 0.1423 appears 14 times in: 
Index ID: 14, Index Name: BULH740101
Index ID: 56, Index Name: CIDH920103
Index ID: 69, Index Name: EISD860101
Index ID: 77, Index Name: FAUJ830101
Index ID: 239, Index Name: PLIV810101
Index ID: 364, Index Name: TANS770102
Index ID: 387, Index Name: WOLS870101
Index ID: 395, Index Name: ZIMJ680101
Index ID: 399, Index Name: ZIMJ680105
Index ID: 512, Index Name: BLAS910101
Index ID: 554, Index Name: Rf
Index ID: 590, Index Name: Fauchere-Pliska
Index ID: 592, Index Name: Proscale_7
Index ID: 594, Index Name: Proscale_11

Characteristic Frequency Peak (CFP): 0.4653 appears 2 times in: 
Index ID: 16, Index Name: BUNA790101
Index ID: 93, Index Name: FINA910102

Characteristic Frequency Peak (CFP): 0.2295 appears 1 times in: 
Index ID: 18, Index Name: BUNA790103

Characteristic Frequency Peak (CFP): 0.0818 appears 5 times in: 
Index ID: 19, Index Name: BURA740101
Index ID: 84, Index Name: FAUJ880107
Index ID: 174, Index Name: MAXF760105
Index ID: 367, Index Name: TANS770105
Index ID: 371, Index Name: TANS770109

Characteristic Frequency Peak (CFP): 0.0388 appears 5 times in: 
Index ID: 20, Index Name: BURA740102
Index ID: 36, Index Name: CHOC760104
Index ID: 141, Index Name: KANM800104
Index ID: 186, Index Name: NAGK730102
Index ID: 541, Index Name: Set2

Characteristic Frequency Peak (CFP): 0.0593 appears 1 times in: 
Index ID: 21, Index Name: CHAM810101

Characteristic Frequency Peak (CFP): 0.0588 appears 8 times in: 
Index ID: 22, Index Name: CHAM820101
Index ID: 32, Index Name: CHOC750101
Index ID: 81, Index Name: FAUJ880104
Index ID: 109, Index Name: GOLD730102
Index ID: 471, Index Name: TSAJ990101
Index ID: 472, Index Name: TSAJ990102
Index ID: 567, Index Name: V0
Index ID: 571, Index Name: ASAD

Characteristic Frequency Peak (CFP): 0.3521 appears 2 times in: 
Index ID: 23, Index Name: CHAM820102
Index ID: 547, Index Name: K0

Characteristic Frequency Peak (CFP): 0.0774 appears 4 times in: 
Index ID: 24, Index Name: CHAM830101
Index ID: 44, Index Name: CHOP780207
Index ID: 222, Index Name: PALJ810101
Index ID: 560, Index Name: Pc

Characteristic Frequency Peak (CFP): 0.4229 appears 2 times in: 
Index ID: 25, Index Name: CHAM830102
Index ID: 323, Index Name: RICJ880105

Characteristic Frequency Peak (CFP): 0.0757 appears 1 times in: 
Index ID: 26, Index Name: CHAM830103

Characteristic Frequency Peak (CFP): 0.3491 appears 1 times in: 
Index ID: 28, Index Name: CHAM830105

Characteristic Frequency Peak (CFP): 0.0571 appears 1 times in: 
Index ID: 29, Index Name: CHAM830106

Characteristic Frequency Peak (CFP): 0.0825 appears 3 times in: 
Index ID: 30, Index Name: CHAM830107
Index ID: 37, Index Name: CHOP780101
Index ID: 227, Index Name: PALJ810106

Characteristic Frequency Peak (CFP): 0.355 appears 1 times in: 
Index ID: 31, Index Name: CHAM830108

Characteristic Frequency Peak (CFP): 0.0583 appears 6 times in: 
Index ID: 33, Index Name: CHOC760101
Index ID: 72, Index Name: FASG760101
Index ID: 157, Index Name: LEVM760105
Index ID: 535, Index Name: MassNEW
Index ID: 552, Index Name: Mw
Index ID: 588, Index Name: f

Characteristic Frequency Peak (CFP): 0.4011 appears 6 times in: 
Index ID: 34, Index Name: CHOC760102
Index ID: 128, Index Name: JANJ780102
Index ID: 131, Index Name: JANJ790102
Index ID: 508, Index Name: GUYH850104
Index ID: 529, Index Name: Factor1NEW
Index ID: 572, Index Name: ASAN

Characteristic Frequency Peak (CFP): 0.2781 appears 7 times in: 
Index ID: 35, Index Name: CHOC760103
Index ID: 205, Index Name: NAKH920105
Index ID: 208, Index Name: NAKH920108
Index ID: 255, Index Name: PTIO830102
Index ID: 277, Index Name: QIAN880122
Index ID: 481, Index Name: JURD980101
Index ID: 505, Index Name: OLSK800101

Characteristic Frequency Peak (CFP): 0.1082 appears 2 times in: 
Index ID: 38, Index Name: CHOP780201
Index ID: 140, Index Name: KANM800103

Characteristic Frequency Peak (CFP): 0.1272 appears 13 times in: 
Index ID: 39, Index Name: CHOP780202
Index ID: 89, Index Name: FAUJ880112
Index ID: 139, Index Name: KANM800102
Index ID: 163, Index Name: LEVM780105
Index ID: 224, Index Name: PALJ810103
Index ID: 233, Index Name: PALJ810112
Index ID: 308, Index Name: RACS820111
Index ID: 341, Index Name: ROBB760106
Index ID: 385, Index Name: WOEC730101
Index ID: 543, Index Name: Rk
Index ID: 544, Index Name: Rc
Index ID: 546, Index Name: Rb
Index ID: 569, Index Name: Nl

Characteristic Frequency Peak (CFP): 0.2769 appears 1 times in: 
Index ID: 40, Index Name: CHOP780203

Characteristic Frequency Peak (CFP): 0.4646 appears 2 times in: 
Index ID: 41, Index Name: CHOP780204
Index ID: 565, Index Name: aC

Characteristic Frequency Peak (CFP): 0.0376 appears 9 times in: 
Index ID: 42, Index Name: CHOP780205
Index ID: 48, Index Name: CHOP780211
Index ID: 161, Index Name: LEVM780103
Index ID: 229, Index Name: PALJ810108
Index ID: 253, Index Name: PRAM900104
Index ID: 288, Index Name: QIAN880133
Index ID: 289, Index Name: QIAN880134
Index ID: 339, Index Name: ROBB760104
Index ID: 566, Index Name: aM

Characteristic Frequency Peak (CFP): 0.2356 appears 1 times in: 
Index ID: 43, Index Name: CHOP780206

Characteristic Frequency Peak (CFP): 0.1274 appears 5 times in: 
Index ID: 45, Index Name: CHOP780208
Index ID: 57, Index Name: CIDH920104
Index ID: 114, Index Name: HOPA770101
Index ID: 605, Index Name: Proscale_42
Index ID: 608, Index Name: Proscale_52

Characteristic Frequency Peak (CFP): 0.1433 appears 3 times in: 
Index ID: 46, Index Name: CHOP780209
Index ID: 201, Index Name: NAKH920101
Index ID: 457, Index Name: CEDJ970105

Characteristic Frequency Peak (CFP): 0.0828 appears 1 times in: 
Index ID: 47, Index Name: CHOP780210

Characteristic Frequency Peak (CFP): 0.083 appears 1 times in: 
Index ID: 49, Index Name: CHOP780212

Characteristic Frequency Peak (CFP): 0.1074 appears 5 times in: 
Index ID: 50, Index Name: CHOP780213
Index ID: 60, Index Name: CRAJ730101
Index ID: 160, Index Name: LEVM780101
Index ID: 426, Index Name: MUNV940101
Index ID: 568, Index Name: Nm

Characteristic Frequency Peak (CFP): 0.0823 appears 3 times in: 
Index ID: 51, Index Name: CHOP780214
Index ID: 287, Index Name: QIAN880132
Index ID: 600, Index Name: Proscale_24

Characteristic Frequency Peak (CFP): 0.489 appears 3 times in: 
Index ID: 52, Index Name: CHOP780215
Index ID: 271, Index Name: QIAN880116
Index ID: 591, Index Name: Proscale_4

Characteristic Frequency Peak (CFP): 0.0215 appears 1 times in: 
Index ID: 59, Index Name: COHE430101

Characteristic Frequency Peak (CFP): 0.0386 appears 2 times in: 
Index ID: 61, Index Name: CRAJ730102
Index ID: 401, Index Name: AURR980102

Characteristic Frequency Peak (CFP): 0.2361 appears 2 times in: 
Index ID: 62, Index Name: CRAJ730103
Index ID: 226, Index Name: PALJ810105

Characteristic Frequency Peak (CFP): 0.0586 appears 7 times in: 
Index ID: 63, Index Name: DAWD720101
Index ID: 80, Index Name: FAUJ880103
Index ID: 83, Index Name: FAUJ880106
Index ID: 495, Index Name: GEOR030108
Index ID: 501, Index Name: HARY940101
Index ID: 502, Index Name: PONJ960101
Index ID: 561, Index Name: Ca

Characteristic Frequency Peak (CFP): 0.4841 appears 12 times in: 
Index ID: 64, Index Name: DAYM780101
Index ID: 76, Index Name: FASG760105
Index ID: 137, Index Name: JUNJ780101
Index ID: 196, Index Name: NAKH900109
Index ID: 198, Index Name: NAKH900111
Index ID: 200, Index Name: NAKH900113
Index ID: 437, Index Name: KUMS000101
Index ID: 438, Index Name: KUMS000102
Index ID: 462, Index Name: FUKS010105
Index ID: 463, Index Name: FUKS010106
Index ID: 464, Index Name: FUKS010107
Index ID: 597, Index Name: Proscale_18

Characteristic Frequency Peak (CFP): 0.4409 appears 5 times in: 
Index ID: 65, Index Name: DAYM780201
Index ID: 353, Index Name: ROSM880102
Index ID: 382, Index Name: WERD780102
Index ID: 584, Index Name: dH
Index ID: 585, Index Name: -TdS

Characteristic Frequency Peak (CFP): 0.0381 appears 3 times in: 
Index ID: 66, Index Name: DESM900101
Index ID: 447, Index Name: NADH010105
Index ID: 545, Index Name: Ro

Characteristic Frequency Peak (CFP): 0.0383 appears 3 times in: 
Index ID: 67, Index Name: DESM900102
Index ID: 130, Index Name: JANJ790101
Index ID: 443, Index Name: NADH010101

Characteristic Frequency Peak (CFP): 0.4009 appears 3 times in: 
Index ID: 68, Index Name: EISD840101
Index ID: 318, Index Name: RADA880107
Index ID: 534, Index Name: HYDNEW

Characteristic Frequency Peak (CFP): 0.356 appears 2 times in: 
Index ID: 70, Index Name: EISD860102
Index ID: 409, Index Name: AURR980110

Characteristic Frequency Peak (CFP): 0.1277 appears 1 times in: 
Index ID: 71, Index Name: EISD860103

Characteristic Frequency Peak (CFP): 0.4709 appears 1 times in: 
Index ID: 73, Index Name: FASG760102

Characteristic Frequency Peak (CFP): 0.2971 appears 1 times in: 
Index ID: 74, Index Name: FASG760103

Characteristic Frequency Peak (CFP): 0.3547 appears 2 times in: 
Index ID: 75, Index Name: FASG760104
Index ID: 604, Index Name: Proscale_41

Characteristic Frequency Peak (CFP): 0.0227 appears 4 times in: 
Index ID: 79, Index Name: FAUJ880102
Index ID: 254, Index Name: PTIO830101
Index ID: 412, Index Name: AURR980113
Index ID: 564, Index Name: aN

Characteristic Frequency Peak (CFP): 0.0813 appears 5 times in: 
Index ID: 82, Index Name: FAUJ880105
Index ID: 234, Index Name: PALJ810113
Index ID: 303, Index Name: RACS820106
Index ID: 306, Index Name: RACS820109
Index ID: 333, Index Name: RICJ880115

Characteristic Frequency Peak (CFP): 0.2083 appears 1 times in: 
Index ID: 85, Index Name: FAUJ880108

Characteristic Frequency Peak (CFP): 0.4402 appears 1 times in: 
Index ID: 86, Index Name: FAUJ880109

Characteristic Frequency Peak (CFP): 0.1758 appears 3 times in: 
Index ID: 87, Index Name: FAUJ880110
Index ID: 312, Index Name: RADA880101
Index ID: 575, Index Name: GhD

Characteristic Frequency Peak (CFP): 0.0278 appears 1 times in: 
Index ID: 88, Index Name: FAUJ880111

Characteristic Frequency Peak (CFP): 0.0769 appears 2 times in: 
Index ID: 90, Index Name: FAUJ880113
Index ID: 344, Index Name: ROBB760109

Characteristic Frequency Peak (CFP): 0.022 appears 2 times in: 
Index ID: 91, Index Name: FINA770101
Index ID: 330, Index Name: RICJ880112

Characteristic Frequency Peak (CFP): 0.0713 appears 1 times in: 
Index ID: 92, Index Name: FINA910101

Characteristic Frequency Peak (CFP): 0.3582 appears 1 times in: 
Index ID: 94, Index Name: FINA910103

Characteristic Frequency Peak (CFP): 0.2461 appears 1 times in: 
Index ID: 95, Index Name: FINA910104

Characteristic Frequency Peak (CFP): 0.3782 appears 13 times in: 
Index ID: 96, Index Name: GARJ730101
Index ID: 143, Index Name: KARP850102
Index ID: 184, Index Name: MIYS850101
Index ID: 238, Index Name: PARJ860101
Index ID: 442, Index Name: FODM020101
Index ID: 476, Index Name: WILM950102
Index ID: 513, Index Name: CASG920101
Index ID: 522, Index Name: MIYS990101
Index ID: 523, Index Name: MIYS990102
Index ID: 524, Index Name: MIYS990103
Index ID: 525, Index Name: MIYS990104
Index ID: 562, Index Name: F
Index ID: 611, Index Name: allergen1

Characteristic Frequency Peak (CFP): 0.0781 appears 2 times in: 
Index ID: 98, Index Name: GEIM800102
Index ID: 105, Index Name: GEIM800109

Characteristic Frequency Peak (CFP): 0.1912 appears 1 times in: 
Index ID: 99, Index Name: GEIM800103

Characteristic Frequency Peak (CFP): 0.1072 appears 1 times in: 
Index ID: 100, Index Name: GEIM800104

Characteristic Frequency Peak (CFP): 0.127 appears 6 times in: 
Index ID: 101, Index Name: GEIM800105
Index ID: 102, Index Name: GEIM800106
Index ID: 103, Index Name: GEIM800107
Index ID: 340, Index Name: ROBB760105
Index ID: 365, Index Name: TANS770103
Index ID: 436, Index Name: PARS000102

Characteristic Frequency Peak (CFP): 0.0833 appears 2 times in: 
Index ID: 104, Index Name: GEIM800108
Index ID: 217, Index Name: OOBM850101

Characteristic Frequency Peak (CFP): 0.0842 appears 1 times in: 
Index ID: 106, Index Name: GEIM800110

Characteristic Frequency Peak (CFP): 0.0378 appears 3 times in: 
Index ID: 107, Index Name: GEIM800111
Index ID: 147, Index Name: KRIW710101
Index ID: 164, Index Name: LEVM780106

Characteristic Frequency Peak (CFP): 0.02 appears 3 times in: 
Index ID: 110, Index Name: GRAR740101
Index ID: 213, Index Name: OOBM770102
Index ID: 557, Index Name: Esm

Characteristic Frequency Peak (CFP): 0.1208 appears 1 times in: 
Index ID: 113, Index Name: GUYH850101

Characteristic Frequency Peak (CFP): 0.3774 appears 3 times in: 
Index ID: 115, Index Name: HOPT810101
Index ID: 153, Index Name: LEVM760101
Index ID: 177, Index Name: MEEJ800101

Characteristic Frequency Peak (CFP): 0.1904 appears 4 times in: 
Index ID: 116, Index Name: HUTJ700101
Index ID: 235, Index Name: PALJ810114
Index ID: 266, Index Name: QIAN880111
Index ID: 290, Index Name: QIAN880135

Characteristic Frequency Peak (CFP): 0.0581 appears 3 times in: 
Index ID: 118, Index Name: HUTJ700103
Index ID: 154, Index Name: LEVM760102
Index ID: 586, Index Name: v

Characteristic Frequency Peak (CFP): 0.1421 appears 2 times in: 
Index ID: 120, Index Name: ISOY800102
Index ID: 152, Index Name: LAWE840101

Characteristic Frequency Peak (CFP): 0.2363 appears 4 times in: 
Index ID: 121, Index Name: ISOY800103
Index ID: 299, Index Name: RACS820102
Index ID: 360, Index Name: SUEM840101
Index ID: 372, Index Name: TANS770110

Characteristic Frequency Peak (CFP): 0.353 appears 1 times in: 
Index ID: 122, Index Name: ISOY800104

Characteristic Frequency Peak (CFP): 0.082 appears 2 times in: 
Index ID: 123, Index Name: ISOY800105
Index ID: 589, Index Name: Pf-s

Characteristic Frequency Peak (CFP): 0.4531 appears 1 times in: 
Index ID: 124, Index Name: ISOY800106

Characteristic Frequency Peak (CFP): 0.125 appears 1 times in: 
Index ID: 125, Index Name: ISOY800107

Characteristic Frequency Peak (CFP): 0.0815 appears 6 times in: 
Index ID: 126, Index Name: ISOY800108
Index ID: 173, Index Name: MAXF760104
Index ID: 310, Index Name: RACS820113
Index ID: 369, Index Name: TANS770107
Index ID: 432, Index Name: KIMC930101
Index ID: 451, Index Name: KOEP990101

Characteristic Frequency Peak (CFP): 0.4014 appears 5 times in: 
Index ID: 127, Index Name: JANJ780101
Index ID: 129, Index Name: JANJ780103
Index ID: 379, Index Name: WARP780101
Index ID: 511, Index Name: COWR900101
Index ID: 595, Index Name: Proscale_13

Characteristic Frequency Peak (CFP): 0.0859 appears 2 times in: 
Index ID: 133, Index Name: JOND750102
Index ID: 282, Index Name: QIAN880127

Characteristic Frequency Peak (CFP): 0.4583 appears 7 times in: 
Index ID: 134, Index Name: JOND920101
Index ID: 188, Index Name: NAKH900101
Index ID: 204, Index Name: NAKH920104
Index ID: 454, Index Name: CEDJ970102
Index ID: 466, Index Name: FUKS010109
Index ID: 601, Index Name: Proscale_28
Index ID: 610, Index Name: Proscale_57

Characteristic Frequency Peak (CFP): 0.4407 appears 3 times in: 
Index ID: 135, Index Name: JOND920102
Index ID: 352, Index Name: ROSM880101
Index ID: 583, Index Name: dG

Characteristic Frequency Peak (CFP): 0.1077 appears 5 times in: 
Index ID: 138, Index Name: KANM800101
Index ID: 162, Index Name: LEVM780104
Index ID: 170, Index Name: MAXF760101
Index ID: 530, Index Name: Factor2NEW
Index ID: 599, Index Name: Proscale_23

Characteristic Frequency Peak (CFP): 0.377 appears 4 times in: 
Index ID: 144, Index Name: KARP850103
Index ID: 197, Index Name: NAKH900110
Index ID: 232, Index Name: PALJ810111
Index ID: 596, Index Name: Proscale_15

Characteristic Frequency Peak (CFP): 0.2334 appears 1 times in: 
Index ID: 145, Index Name: KHAG800101

Characteristic Frequency Peak (CFP): 0.0203 appears 2 times in: 
Index ID: 146, Index Name: KLEP840101
Index ID: 389, Index Name: WOLS870103

Characteristic Frequency Peak (CFP): 0.3784 appears 6 times in: 
Index ID: 148, Index Name: KRIW790101
Index ID: 381, Index Name: WERD780101
Index ID: 475, Index Name: WILM950101
Index ID: 480, Index Name: GUOD860101
Index ID: 500, Index Name: BAEK050101
Index ID: 507, Index Name: GUYH850102

Characteristic Frequency Peak (CFP): 0.2783 appears 2 times in: 
Index ID: 151, Index Name: KYTJ820101
Index ID: 167, Index Name: LIFS790102

Characteristic Frequency Peak (CFP): 0.0811 appears 2 times in: 
Index ID: 155, Index Name: LEVM760103
Index ID: 416, Index Name: AURR980117

Characteristic Frequency Peak (CFP): 0.4175 appears 1 times in: 
Index ID: 159, Index Name: LEVM760107

Characteristic Frequency Peak (CFP): 0.1428 appears 10 times in: 
Index ID: 166, Index Name: LIFS790101
Index ID: 168, Index Name: LIFS790103
Index ID: 176, Index Name: MCMT640101
Index ID: 302, Index Name: RACS820105
Index ID: 349, Index Name: ROBB790101
Index ID: 350, Index Name: ROSG850101
Index ID: 377, Index Name: VENT840101
Index ID: 498, Index Name: ZHOH040102
Index ID: 573, Index Name: dASA
Index ID: 578, Index Name: -TdSh

Characteristic Frequency Peak (CFP): 0.1267 appears 4 times in: 
Index ID: 171, Index Name: MAXF760102
Index ID: 231, Index Name: PALJ810110
Index ID: 273, Index Name: QIAN880118
Index ID: 459, Index Name: FUKS010102

Characteristic Frequency Peak (CFP): 0.4412 appears 3 times in: 
Index ID: 172, Index Name: MAXF760103
Index ID: 283, Index Name: QIAN880128
Index ID: 300, Index Name: RACS820103

Characteristic Frequency Peak (CFP): 0.3577 appears 1 times in: 
Index ID: 175, Index Name: MAXF760106

Characteristic Frequency Peak (CFP): 0.4414 appears 3 times in: 
Index ID: 180, Index Name: MEEJ810102
Index ID: 424, Index Name: VINM940103
Index ID: 446, Index Name: NADH010104

Characteristic Frequency Peak (CFP): 0.2773 appears 8 times in: 
Index ID: 181, Index Name: MEIH800101
Index ID: 183, Index Name: MEIH800103
Index ID: 209, Index Name: NISK800101
Index ID: 319, Index Name: RADA880108
Index ID: 351, Index Name: ROSG850102
Index ID: 482, Index Name: BASU050101
Index ID: 518, Index Name: CORJ870105
Index ID: 528, Index Name: FASG890101

Characteristic Frequency Peak (CFP): 0.1084 appears 3 times in: 
Index ID: 187, Index Name: NAGK730103
Index ID: 439, Index Name: KUMS000103
Index ID: 440, Index Name: KUMS000104

Characteristic Frequency Peak (CFP): 0.3528 appears 2 times in: 
Index ID: 189, Index Name: NAKH900102
Index ID: 532, Index Name: Factor4NEW

Characteristic Frequency Peak (CFP): 0.3699 appears 3 times in: 
Index ID: 190, Index Name: NAKH900103
Index ID: 192, Index Name: NAKH900105
Index ID: 374, Index Name: VASM830102

Characteristic Frequency Peak (CFP): 0.2986 appears 2 times in: 
Index ID: 191, Index Name: NAKH900104
Index ID: 193, Index Name: NAKH900106

Characteristic Frequency Peak (CFP): 0.1689 appears 1 times in: 
Index ID: 194, Index Name: NAKH900107

Characteristic Frequency Peak (CFP): 0.0605 appears 1 times in: 
Index ID: 195, Index Name: NAKH900108

Characteristic Frequency Peak (CFP): 0.0935 appears 1 times in: 
Index ID: 199, Index Name: NAKH900112

Characteristic Frequency Peak (CFP): 0.1431 appears 3 times in: 
Index ID: 202, Index Name: NAKH920102
Index ID: 215, Index Name: OOBM770104
Index ID: 225, Index Name: PALJ810104

Characteristic Frequency Peak (CFP): 0.3455 appears 1 times in: 
Index ID: 203, Index Name: NAKH920103

Characteristic Frequency Peak (CFP): 0.4595 appears 3 times in: 
Index ID: 206, Index Name: NAKH920106
Index ID: 488, Index Name: GEOR030101
Index ID: 491, Index Name: GEOR030104

Characteristic Frequency Peak (CFP): 0.4016 appears 2 times in: 
Index ID: 212, Index Name: OOBM770101
Index ID: 559, Index Name: Et

Characteristic Frequency Peak (CFP): 0.1416 appears 1 times in: 
Index ID: 218, Index Name: OOBM850102

Characteristic Frequency Peak (CFP): 0.1284 appears 1 times in: 
Index ID: 220, Index Name: OOBM850104

Characteristic Frequency Peak (CFP): 0.4336 appears 1 times in: 
Index ID: 221, Index Name: OOBM850105

Characteristic Frequency Peak (CFP): 0.5 appears 1 times in: 
Index ID: 228, Index Name: PALJ810107

Characteristic Frequency Peak (CFP): 0.1152 appears 2 times in: 
Index ID: 230, Index Name: PALJ810109
Index ID: 324, Index Name: RICJ880106

Characteristic Frequency Peak (CFP): 0.0759 appears 1 times in: 
Index ID: 236, Index Name: PALJ810115

Characteristic Frequency Peak (CFP): 0.2358 appears 3 times in: 
Index ID: 237, Index Name: PALJ810116
Index ID: 320, Index Name: RICJ880101
Index ID: 321, Index Name: RICJ880103

Characteristic Frequency Peak (CFP): 0.2778 appears 5 times in: 
Index ID: 241, Index Name: PONP800102
Index ID: 242, Index Name: PONP800103
Index ID: 474, Index Name: PONP930101
Index ID: 516, Index Name: CORJ870103
Index ID: 548, Index Name: Hp

Characteristic Frequency Peak (CFP): 0.4844 appears 2 times in: 
Index ID: 243, Index Name: PONP800104
Index ID: 467, Index Name: FUKS010110

Characteristic Frequency Peak (CFP): 0.1418 appears 1 times in: 
Index ID: 244, Index Name: PONP800105

Characteristic Frequency Peak (CFP): 0.3772 appears 5 times in: 
Index ID: 248, Index Name: PRAM820101
Index ID: 425, Index Name: VINM940104
Index ID: 542, Index Name: Set3
Index ID: 603, Index Name: Proscale_39
Index ID: 606, Index Name: Proscale_45

Characteristic Frequency Peak (CFP): 0.4346 appears 2 times in: 
Index ID: 249, Index Name: PRAM820102
Index ID: 250, Index Name: PRAM820103

Characteristic Frequency Peak (CFP): 0.3831 appears 5 times in: 
Index ID: 251, Index Name: PRAM900101
Index ID: 397, Index Name: ZIMJ680103
Index ID: 527, Index Name: ENGD860101
Index ID: 539, Index Name: GES
Index ID: 549, Index Name: P

Characteristic Frequency Peak (CFP): 0.3767 appears 1 times in: 
Index ID: 252, Index Name: PRAM900103

Characteristic Frequency Peak (CFP): 0.0183 appears 1 times in: 
Index ID: 256, Index Name: QIAN880101

Characteristic Frequency Peak (CFP): 0.3037 appears 1 times in: 
Index ID: 257, Index Name: QIAN880102

Characteristic Frequency Peak (CFP): 0.0776 appears 3 times in: 
Index ID: 259, Index Name: QIAN880104
Index ID: 260, Index Name: QIAN880105
Index ID: 336, Index Name: ROBB760101

Characteristic Frequency Peak (CFP): 0.4341 appears 1 times in: 
Index ID: 261, Index Name: QIAN880106

Characteristic Frequency Peak (CFP): 0.0374 appears 3 times in: 
Index ID: 262, Index Name: QIAN880107
Index ID: 347, Index Name: ROBB760112
Index ID: 609, Index Name: Proscale_53

Characteristic Frequency Peak (CFP): 0.0229 appears 5 times in: 
Index ID: 263, Index Name: QIAN880108
Index ID: 264, Index Name: QIAN880109
Index ID: 317, Index Name: RADA880106
Index ID: 411, Index Name: AURR980112
Index ID: 427, Index Name: MUNV940102

Characteristic Frequency Peak (CFP): 0.0232 appears 4 times in: 
Index ID: 265, Index Name: QIAN880110
Index ID: 267, Index Name: QIAN880112
Index ID: 338, Index Name: ROBB760103
Index ID: 434, Index Name: BLAM930101

Characteristic Frequency Peak (CFP): 0.0237 appears 1 times in: 
Index ID: 268, Index Name: QIAN880113

Characteristic Frequency Peak (CFP): 0.4348 appears 4 times in: 
Index ID: 269, Index Name: QIAN880114
Index ID: 270, Index Name: QIAN880115
Index ID: 285, Index Name: QIAN880130
Index ID: 408, Index Name: AURR980109

Characteristic Frequency Peak (CFP): 0.0205 appears 1 times in: 
Index ID: 272, Index Name: QIAN880117

Characteristic Frequency Peak (CFP): 0.0835 appears 1 times in: 
Index ID: 274, Index Name: QIAN880119

Characteristic Frequency Peak (CFP): 0.3777 appears 5 times in: 
Index ID: 275, Index Name: QIAN880120
Index ID: 297, Index Name: RACS770103
Index ID: 431, Index Name: WIMW960101
Index ID: 486, Index Name: PUNT030101
Index ID: 487, Index Name: PUNT030102

Characteristic Frequency Peak (CFP): 0.4358 appears 1 times in: 
Index ID: 278, Index Name: QIAN880123

Characteristic Frequency Peak (CFP): 0.4355 appears 1 times in: 
Index ID: 279, Index Name: QIAN880124

Characteristic Frequency Peak (CFP): 0.4351 appears 2 times in: 
Index ID: 280, Index Name: QIAN880125
Index ID: 281, Index Name: QIAN880126

Characteristic Frequency Peak (CFP): 0.2646 appears 1 times in: 
Index ID: 284, Index Name: QIAN880129

Characteristic Frequency Peak (CFP): 0.4648 appears 2 times in: 
Index ID: 291, Index Name: QIAN880136
Index ID: 537, Index Name: pK2NEW(NH3)

Characteristic Frequency Peak (CFP): 0.4644 appears 1 times in: 
Index ID: 292, Index Name: QIAN880137

Characteristic Frequency Peak (CFP): 0.4639 appears 1 times in: 
Index ID: 293, Index Name: QIAN880138

Characteristic Frequency Peak (CFP): 0.2229 appears 1 times in: 
Index ID: 294, Index Name: QIAN880139

Characteristic Frequency Peak (CFP): 0.1775 appears 1 times in: 
Index ID: 298, Index Name: RACS820101

Characteristic Frequency Peak (CFP): 0.0193 appears 1 times in: 
Index ID: 301, Index Name: RACS820104

Characteristic Frequency Peak (CFP): 0.4597 appears 3 times in: 
Index ID: 304, Index Name: RACS820107
Index ID: 477, Index Name: WILM950103
Index ID: 493, Index Name: GEOR030106

Characteristic Frequency Peak (CFP): 0.0234 appears 6 times in: 
Index ID: 305, Index Name: RACS820108
Index ID: 311, Index Name: RACS820114
Index ID: 415, Index Name: AURR980116
Index ID: 420, Index Name: ONEK900101
Index ID: 421, Index Name: ONEK900102
Index ID: 496, Index Name: GEOR030109

Characteristic Frequency Peak (CFP): 0.4651 appears 3 times in: 
Index ID: 307, Index Name: RACS820110
Index ID: 429, Index Name: MUNV940104
Index ID: 430, Index Name: MUNV940105

Characteristic Frequency Peak (CFP): 0.428 appears 1 times in: 
Index ID: 309, Index Name: RACS820112

Characteristic Frequency Peak (CFP): 0.3523 appears 1 times in: 
Index ID: 314, Index Name: RADA880103

Characteristic Frequency Peak (CFP): 0.4006 appears 4 times in: 
Index ID: 315, Index Name: RADA880104
Index ID: 316, Index Name: RADA880105
Index ID: 444, Index Name: NADH010102
Index ID: 445, Index Name: NADH010103

Characteristic Frequency Peak (CFP): 0.2021 appears 1 times in: 
Index ID: 322, Index Name: RICJ880104

Characteristic Frequency Peak (CFP): 0.2764 appears 1 times in: 
Index ID: 325, Index Name: RICJ880107

Characteristic Frequency Peak (CFP): 0.3918 appears 1 times in: 
Index ID: 326, Index Name: RICJ880108

Characteristic Frequency Peak (CFP): 0.4324 appears 1 times in: 
Index ID: 327, Index Name: RICJ880109

Characteristic Frequency Peak (CFP): 0.1902 appears 1 times in: 
Index ID: 328, Index Name: RICJ880110

Characteristic Frequency Peak (CFP): 0.1899 appears 1 times in: 
Index ID: 329, Index Name: RICJ880111

Characteristic Frequency Peak (CFP): 0.4019 appears 1 times in: 
Index ID: 331, Index Name: RICJ880113

Characteristic Frequency Peak (CFP): 0.4026 appears 1 times in: 
Index ID: 332, Index Name: RICJ880114

Characteristic Frequency Peak (CFP): 0.0686 appears 1 times in: 
Index ID: 334, Index Name: RICJ880116

Characteristic Frequency Peak (CFP): 0.0361 appears 1 times in: 
Index ID: 335, Index Name: RICJ880117

Characteristic Frequency Peak (CFP): 0.0198 appears 1 times in: 
Index ID: 337, Index Name: ROBB760102

Characteristic Frequency Peak (CFP): 0.0186 appears 1 times in: 
Index ID: 342, Index Name: ROBB760107

Characteristic Frequency Peak (CFP): 0.4895 appears 3 times in: 
Index ID: 343, Index Name: ROBB760108
Index ID: 345, Index Name: ROBB760110
Index ID: 348, Index Name: ROBB760113

Characteristic Frequency Peak (CFP): 0.4893 appears 2 times in: 
Index ID: 346, Index Name: ROBB760111
Index ID: 373, Index Name: VASM830101

Characteristic Frequency Peak (CFP): 0.2036 appears 1 times in: 
Index ID: 354, Index Name: ROSM880103

Characteristic Frequency Peak (CFP): 0.0225 appears 1 times in: 
Index ID: 356, Index Name: SNEP660101

Characteristic Frequency Peak (CFP): 0.3513 appears 1 times in: 
Index ID: 357, Index Name: SNEP660102

Characteristic Frequency Peak (CFP): 0.1055 appears 1 times in: 
Index ID: 358, Index Name: SNEP660103

Characteristic Frequency Peak (CFP): 0.4888 appears 1 times in: 
Index ID: 359, Index Name: SNEP660104

Characteristic Frequency Peak (CFP): 0.4985 appears 1 times in: 
Index ID: 361, Index Name: SUEM840102

Characteristic Frequency Peak (CFP): 0.1211 appears 2 times in: 
Index ID: 362, Index Name: SWER830101
Index ID: 515, Index Name: CORJ870102

Characteristic Frequency Peak (CFP): 0.3538 appears 1 times in: 
Index ID: 366, Index Name: TANS770104

Characteristic Frequency Peak (CFP): 0.0276 appears 1 times in: 
Index ID: 370, Index Name: TANS770108

Characteristic Frequency Peak (CFP): 0.4302 appears 1 times in: 
Index ID: 375, Index Name: VASM830103

Characteristic Frequency Peak (CFP): 0.074 appears 2 times in: 
Index ID: 376, Index Name: VELV850101
Index ID: 473, Index Name: COSI940101

Characteristic Frequency Peak (CFP): 0.1206 appears 1 times in: 
Index ID: 378, Index Name: VHEG790101

Characteristic Frequency Peak (CFP): 0.4417 appears 4 times in: 
Index ID: 380, Index Name: WEBA780101
Index ID: 452, Index Name: KOEP990102
Index ID: 582, Index Name: -TdSc
Index ID: 598, Index Name: Proscale_21

Characteristic Frequency Peak (CFP): 0.2349 appears 2 times in: 
Index ID: 383, Index Name: WERD780103
Index ID: 398, Index Name: ZIMJ680104

Characteristic Frequency Peak (CFP): 0.0391 appears 2 times in: 
Index ID: 384, Index Name: WERD780104
Index ID: 540, Index Name: GASet1

Characteristic Frequency Peak (CFP): 0.4836 appears 1 times in: 
Index ID: 388, Index Name: WOLS870102

Characteristic Frequency Peak (CFP): 0.1907 appears 1 times in: 
Index ID: 390, Index Name: YUTK870101

Characteristic Frequency Peak (CFP): 0.4214 appears 1 times in: 
Index ID: 391, Index Name: YUTK870102

Characteristic Frequency Peak (CFP): 0.2632 appears 1 times in: 
Index ID: 392, Index Name: YUTK870103

Characteristic Frequency Peak (CFP): 0.2344 appears 1 times in: 
Index ID: 393, Index Name: YUTK870104

Characteristic Frequency Peak (CFP): 0.4172 appears 1 times in: 
Index ID: 394, Index Name: ZASB820101

Characteristic Frequency Peak (CFP): 0.2117 appears 1 times in: 
Index ID: 400, Index Name: AURR980101

Characteristic Frequency Peak (CFP): 0.0698 appears 1 times in: 
Index ID: 402, Index Name: AURR980103

Characteristic Frequency Peak (CFP): 0.071 appears 1 times in: 
Index ID: 403, Index Name: AURR980104

Characteristic Frequency Peak (CFP): 0.0366 appears 1 times in: 
Index ID: 404, Index Name: AURR980105

Characteristic Frequency Peak (CFP): 0.3813 appears 1 times in: 
Index ID: 405, Index Name: AURR980106

Characteristic Frequency Peak (CFP): 0.4226 appears 1 times in: 
Index ID: 406, Index Name: AURR980107

Characteristic Frequency Peak (CFP): 0.4343 appears 1 times in: 
Index ID: 410, Index Name: AURR980111

Characteristic Frequency Peak (CFP): 0.0222 appears 1 times in: 
Index ID: 413, Index Name: AURR980114

Characteristic Frequency Peak (CFP): 0.3916 appears 1 times in: 
Index ID: 414, Index Name: AURR980115

Characteristic Frequency Peak (CFP): 0.0188 appears 1 times in: 
Index ID: 417, Index Name: AURR980118

Characteristic Frequency Peak (CFP): 0.3804 appears 1 times in: 
Index ID: 418, Index Name: AURR980119

Characteristic Frequency Peak (CFP): 0.4287 appears 1 times in: 
Index ID: 419, Index Name: AURR980120

Characteristic Frequency Peak (CFP): 0.0762 appears 1 times in: 
Index ID: 428, Index Name: MUNV940103

Characteristic Frequency Peak (CFP): 0.0764 appears 3 times in: 
Index ID: 433, Index Name: MONM990101
Index ID: 448, Index Name: NADH010106
Index ID: 538, Index Name: pINEW(NH3)

Characteristic Frequency Peak (CFP): 0.0767 appears 1 times in: 
Index ID: 449, Index Name: NADH010107

Characteristic Frequency Peak (CFP): 0.4995 appears 1 times in: 
Index ID: 450, Index Name: MONM990201

Characteristic Frequency Peak (CFP): 0.2051 appears 2 times in: 
Index ID: 453, Index Name: CEDJ970101
Index ID: 587, Index Name: s

Characteristic Frequency Peak (CFP): 0.4585 appears 1 times in: 
Index ID: 455, Index Name: CEDJ970103

Characteristic Frequency Peak (CFP): 0.458 appears 1 times in: 
Index ID: 456, Index Name: CEDJ970104

Characteristic Frequency Peak (CFP): 0.2761 appears 1 times in: 
Index ID: 460, Index Name: FUKS010103

Characteristic Frequency Peak (CFP): 0.1699 appears 1 times in: 
Index ID: 465, Index Name: FUKS010108

Characteristic Frequency Peak (CFP): 0.4587 appears 1 times in: 
Index ID: 469, Index Name: FUKS010112

Characteristic Frequency Peak (CFP): 0.3679 appears 1 times in: 
Index ID: 470, Index Name: MITS020101

Characteristic Frequency Peak (CFP): 0.2751 appears 1 times in: 
Index ID: 478, Index Name: WILM950104

Characteristic Frequency Peak (CFP): 0.176 appears 2 times in: 
Index ID: 479, Index Name: KUHL950101
Index ID: 576, Index Name: GhN

Characteristic Frequency Peak (CFP): 0.4592 appears 2 times in: 
Index ID: 485, Index Name: SUYM030101
Index ID: 489, Index Name: GEOR030102

Characteristic Frequency Peak (CFP): 0.1843 appears 1 times in: 
Index ID: 490, Index Name: GEOR030103

Characteristic Frequency Peak (CFP): 0.3691 appears 1 times in: 
Index ID: 492, Index Name: GEOR030105

Characteristic Frequency Peak (CFP): 0.459 appears 1 times in: 
Index ID: 494, Index Name: GEOR030107

Characteristic Frequency Peak (CFP): 0.4021 appears 1 times in: 
Index ID: 506, Index Name: KIDA850101

Characteristic Frequency Peak (CFP): 0.4004 appears 2 times in: 
Index ID: 509, Index Name: GUYH850105
Index ID: 556, Index Name: Hnc

Characteristic Frequency Peak (CFP): 0.3828 appears 1 times in: 
Index ID: 510, Index Name: JACR890101

Characteristic Frequency Peak (CFP): 0.2124 appears 1 times in: 
Index ID: 531, Index Name: Factor3NEW

Characteristic Frequency Peak (CFP): 0.3591 appears 1 times in: 
Index ID: 533, Index Name: Factor5NEW

Characteristic Frequency Peak (CFP): 0.4604 appears 1 times in: 
Index ID: 536, Index Name: pK1NEW(a-CO2H)

Characteristic Frequency Peak (CFP): 0.2354 appears 1 times in: 
Index ID: 550, Index Name: pHi

Characteristic Frequency Peak (CFP): 0.0862 appears 1 times in: 
Index ID: 551, Index Name: pK'

Characteristic Frequency Peak (CFP): 0.3503 appears 1 times in: 
Index ID: 574, Index Name: dGh

Characteristic Frequency Peak (CFP): 0.3508 appears 1 times in: 
Index ID: 577, Index Name: dHh

Characteristic Frequency Peak (CFP): 0.3501 appears 1 times in: 
Index ID: 580, Index Name: dGc

Characteristic Frequency Peak (CFP): 0.3789 appears 1 times in: 
Index ID: 581, Index Name: dHc

Characteristic Frequency Peak (CFP): 0.3696 appears 1 times in: 
Index ID: 602, Index Name: Proscale_30

Characteristic Frequency Peak (CFP): 0.2759 appears 1 times in: 
Index ID: 607, Index Name: Proscale_47
