# Supplementary material for: CISAPS: Complex Informational Spectrum for the Analysis of Protein Sequences
Source: Adv Bioinformatics. 2015 Jan 6;2015:909765. doi: 10.1155/2015/909765 (PMC4302972; doi:10.1155/2015/909765)
Supplement: Supplementary file 1 — Supplement 1 provides detailed information about the 611 unique Amino Acid Indices used by the CISAPS server to encode protein sequences to numerical sequences. These Amino Acid Indices represent different biochemical properties of the proteins and are made available at . Supplement 2 provides the protein sequences of influenza Neuraminidase gene used as the case study presented in the paper. Eight different groups of the proteins are included as follows: (i) 27 NA proteins for H1N1 (1933–1946) (ii) 12 NA proteins for H1N1 (1947–1957) (iii) 48 NA proteins for H1N1 (1979–1989) (iv) 200 NA Proteins for H1N1 (2009) (v) 76 NA Proteins for H2N2 (1957–1968) (vi) 200 NA Proteins for H3N2 (1968–2000) (vii) 27 NA Proteins for H1N2 (2001–2004) (viii) 70 NA Proteins for H5N1 (2005–2009). Supplement 3 provides the results produced by CISAPS Server as an outcome of the analysis of the protein sequences included in Supplement 2. The results include reports generated for absolute, real, and imaginary informational spectrum characteristic frequency peaks. [file 909765.f1.zip › Supplement 3 - Reports for the Case Study/H5N1/processeddata/Absolute_Summary.txt]

Characteristic Frequency Peak (CFP): 0.4839 appears 8
Characteristic Frequency Peak (CFP): 0.1426 appears 25
Characteristic Frequency Peak (CFP): 0.4421 appears 1
Characteristic Frequency Peak (CFP): 0.4424 appears 2
Characteristic Frequency Peak (CFP): 0.1086 appears 2
Characteristic Frequency Peak (CFP): 0.2776 appears 12
Characteristic Frequency Peak (CFP): 0.1079 appears 7
Characteristic Frequency Peak (CFP): 0.4419 appears 2
Characteristic Frequency Peak (CFP): 0.0591 appears 6
Characteristic Frequency Peak (CFP): 0.2771 appears 11
Characteristic Frequency Peak (CFP): 0.3779 appears 11
Characteristic Frequency Peak (CFP): 0.1533 appears 1
Characteristic Frequency Peak (CFP): 0.2456 appears 1
Characteristic Frequency Peak (CFP): 0.1423 appears 14
Characteristic Frequency Peak (CFP): 0.4653 appears 2
Characteristic Frequency Peak (CFP): 0.2295 appears 1
Characteristic Frequency Peak (CFP): 0.0818 appears 5
Characteristic Frequency Peak (CFP): 0.0388 appears 5
Characteristic Frequency Peak (CFP): 0.0593 appears 1
Characteristic Frequency Peak (CFP): 0.0588 appears 8
Characteristic Frequency Peak (CFP): 0.3521 appears 2
Characteristic Frequency Peak (CFP): 0.0774 appears 4
Characteristic Frequency Peak (CFP): 0.4229 appears 2
Characteristic Frequency Peak (CFP): 0.0757 appears 1
Characteristic Frequency Peak (CFP): 0.3491 appears 1
Characteristic Frequency Peak (CFP): 0.0571 appears 1
Characteristic Frequency Peak (CFP): 0.0825 appears 3
Characteristic Frequency Peak (CFP): 0.355 appears 1
Characteristic Frequency Peak (CFP): 0.0583 appears 6
Characteristic Frequency Peak (CFP): 0.4011 appears 6
Characteristic Frequency Peak (CFP): 0.2781 appears 7
Characteristic Frequency Peak (CFP): 0.1082 appears 2
Characteristic Frequency Peak (CFP): 0.1272 appears 13
Characteristic Frequency Peak (CFP): 0.2769 appears 1
Characteristic Frequency Peak (CFP): 0.4646 appears 2
Characteristic Frequency Peak (CFP): 0.0376 appears 9
Characteristic Frequency Peak (CFP): 0.2356 appears 1
Characteristic Frequency Peak (CFP): 0.1274 appears 5
Characteristic Frequency Peak (CFP): 0.1433 appears 3
Characteristic Frequency Peak (CFP): 0.0828 appears 1
Characteristic Frequency Peak (CFP): 0.083 appears 1
Characteristic Frequency Peak (CFP): 0.1074 appears 5
Characteristic Frequency Peak (CFP): 0.0823 appears 3
Characteristic Frequency Peak (CFP): 0.489 appears 3
Characteristic Frequency Peak (CFP): 0.0215 appears 1
Characteristic Frequency Peak (CFP): 0.0386 appears 2
Characteristic Frequency Peak (CFP): 0.2361 appears 2
Characteristic Frequency Peak (CFP): 0.0586 appears 7
Characteristic Frequency Peak (CFP): 0.4841 appears 12
Characteristic Frequency Peak (CFP): 0.4409 appears 5
Characteristic Frequency Peak (CFP): 0.0381 appears 3
Characteristic Frequency Peak (CFP): 0.0383 appears 3
Characteristic Frequency Peak (CFP): 0.4009 appears 3
Characteristic Frequency Peak (CFP): 0.356 appears 2
Characteristic Frequency Peak (CFP): 0.1277 appears 1
Characteristic Frequency Peak (CFP): 0.4709 appears 1
Characteristic Frequency Peak (CFP): 0.2971 appears 1
Characteristic Frequency Peak (CFP): 0.3547 appears 2
Characteristic Frequency Peak (CFP): 0.0227 appears 4
Characteristic Frequency Peak (CFP): 0.0813 appears 5
Characteristic Frequency Peak (CFP): 0.2083 appears 1
Characteristic Frequency Peak (CFP): 0.4402 appears 1
Characteristic Frequency Peak (CFP): 0.1758 appears 3
Characteristic Frequency Peak (CFP): 0.0278 appears 1
Characteristic Frequency Peak (CFP): 0.0769 appears 2
Characteristic Frequency Peak (CFP): 0.022 appears 2
Characteristic Frequency Peak (CFP): 0.0713 appears 1
Characteristic Frequency Peak (CFP): 0.3582 appears 1
Characteristic Frequency Peak (CFP): 0.2461 appears 1
Characteristic Frequency Peak (CFP): 0.3782 appears 13
Characteristic Frequency Peak (CFP): 0.0781 appears 2
Characteristic Frequency Peak (CFP): 0.1912 appears 1
Characteristic Frequency Peak (CFP): 0.1072 appears 1
Characteristic Frequency Peak (CFP): 0.127 appears 6
Characteristic Frequency Peak (CFP): 0.0833 appears 2
Characteristic Frequency Peak (CFP): 0.0842 appears 1
Characteristic Frequency Peak (CFP): 0.0378 appears 3
Characteristic Frequency Peak (CFP): 0.02 appears 3
Characteristic Frequency Peak (CFP): 0.1208 appears 1
Characteristic Frequency Peak (CFP): 0.3774 appears 3
Characteristic Frequency Peak (CFP): 0.1904 appears 4
Characteristic Frequency Peak (CFP): 0.0581 appears 3
Characteristic Frequency Peak (CFP): 0.1421 appears 2
Characteristic Frequency Peak (CFP): 0.2363 appears 4
Characteristic Frequency Peak (CFP): 0.353 appears 1
Characteristic Frequency Peak (CFP): 0.082 appears 2
Characteristic Frequency Peak (CFP): 0.4531 appears 1
Characteristic Frequency Peak (CFP): 0.125 appears 1
Characteristic Frequency Peak (CFP): 0.0815 appears 6
Characteristic Frequency Peak (CFP): 0.4014 appears 5
Characteristic Frequency Peak (CFP): 0.0859 appears 2
Characteristic Frequency Peak (CFP): 0.4583 appears 7
Characteristic Frequency Peak (CFP): 0.4407 appears 3
Characteristic Frequency Peak (CFP): 0.1077 appears 5
Characteristic Frequency Peak (CFP): 0.377 appears 4
Characteristic Frequency Peak (CFP): 0.2334 appears 1
Characteristic Frequency Peak (CFP): 0.0203 appears 2
Characteristic Frequency Peak (CFP): 0.3784 appears 6
Characteristic Frequency Peak (CFP): 0.2783 appears 2
Characteristic Frequency Peak (CFP): 0.0811 appears 2
Characteristic Frequency Peak (CFP): 0.4175 appears 1
Characteristic Frequency Peak (CFP): 0.1428 appears 10
Characteristic Frequency Peak (CFP): 0.1267 appears 4
Characteristic Frequency Peak (CFP): 0.4412 appears 3
Characteristic Frequency Peak (CFP): 0.3577 appears 1
Characteristic Frequency Peak (CFP): 0.4414 appears 3
Characteristic Frequency Peak (CFP): 0.2773 appears 8
Characteristic Frequency Peak (CFP): 0.1084 appears 3
Characteristic Frequency Peak (CFP): 0.3528 appears 2
Characteristic Frequency Peak (CFP): 0.3699 appears 3
Characteristic Frequency Peak (CFP): 0.2986 appears 2
Characteristic Frequency Peak (CFP): 0.1689 appears 1
Characteristic Frequency Peak (CFP): 0.0605 appears 1
Characteristic Frequency Peak (CFP): 0.0935 appears 1
Characteristic Frequency Peak (CFP): 0.1431 appears 3
Characteristic Frequency Peak (CFP): 0.3455 appears 1
Characteristic Frequency Peak (CFP): 0.4595 appears 3
Characteristic Frequency Peak (CFP): 0.4016 appears 2
Characteristic Frequency Peak (CFP): 0.1416 appears 1
Characteristic Frequency Peak (CFP): 0.1284 appears 1
Characteristic Frequency Peak (CFP): 0.4336 appears 1
Characteristic Frequency Peak (CFP): 0.5 appears 1
Characteristic Frequency Peak (CFP): 0.1152 appears 2
Characteristic Frequency Peak (CFP): 0.0759 appears 1
Characteristic Frequency Peak (CFP): 0.2358 appears 3
Characteristic Frequency Peak (CFP): 0.2778 appears 5
Characteristic Frequency Peak (CFP): 0.4844 appears 2
Characteristic Frequency Peak (CFP): 0.1418 appears 1
Characteristic Frequency Peak (CFP): 0.3772 appears 5
Characteristic Frequency Peak (CFP): 0.4346 appears 2
Characteristic Frequency Peak (CFP): 0.3831 appears 5
Characteristic Frequency Peak (CFP): 0.3767 appears 1
Characteristic Frequency Peak (CFP): 0.0183 appears 1
Characteristic Frequency Peak (CFP): 0.3037 appears 1
Characteristic Frequency Peak (CFP): 0.0776 appears 3
Characteristic Frequency Peak (CFP): 0.4341 appears 1
Characteristic Frequency Peak (CFP): 0.0374 appears 3
Characteristic Frequency Peak (CFP): 0.0229 appears 5
Characteristic Frequency Peak (CFP): 0.0232 appears 4
Characteristic Frequency Peak (CFP): 0.0237 appears 1
Characteristic Frequency Peak (CFP): 0.4348 appears 4
Characteristic Frequency Peak (CFP): 0.0205 appears 1
Characteristic Frequency Peak (CFP): 0.0835 appears 1
Characteristic Frequency Peak (CFP): 0.3777 appears 5
Characteristic Frequency Peak (CFP): 0.4358 appears 1
Characteristic Frequency Peak (CFP): 0.4355 appears 1
Characteristic Frequency Peak (CFP): 0.4351 appears 2
Characteristic Frequency Peak (CFP): 0.2646 appears 1
Characteristic Frequency Peak (CFP): 0.4648 appears 2
Characteristic Frequency Peak (CFP): 0.4644 appears 1
Characteristic Frequency Peak (CFP): 0.4639 appears 1
Characteristic Frequency Peak (CFP): 0.2229 appears 1
Characteristic Frequency Peak (CFP): 0.1775 appears 1
Characteristic Frequency Peak (CFP): 0.0193 appears 1
Characteristic Frequency Peak (CFP): 0.4597 appears 3
Characteristic Frequency Peak (CFP): 0.0234 appears 6
Characteristic Frequency Peak (CFP): 0.4651 appears 3
Characteristic Frequency Peak (CFP): 0.428 appears 1
Characteristic Frequency Peak (CFP): 0.3523 appears 1
Characteristic Frequency Peak (CFP): 0.4006 appears 4
Characteristic Frequency Peak (CFP): 0.2021 appears 1
Characteristic Frequency Peak (CFP): 0.2764 appears 1
Characteristic Frequency Peak (CFP): 0.3918 appears 1
Characteristic Frequency Peak (CFP): 0.4324 appears 1
Characteristic Frequency Peak (CFP): 0.1902 appears 1
Characteristic Frequency Peak (CFP): 0.1899 appears 1
Characteristic Frequency Peak (CFP): 0.4019 appears 1
Characteristic Frequency Peak (CFP): 0.4026 appears 1
Characteristic Frequency Peak (CFP): 0.0686 appears 1
Characteristic Frequency Peak (CFP): 0.0361 appears 1
Characteristic Frequency Peak (CFP): 0.0198 appears 1
Characteristic Frequency Peak (CFP): 0.0186 appears 1
Characteristic Frequency Peak (CFP): 0.4895 appears 3
Characteristic Frequency Peak (CFP): 0.4893 appears 2
Characteristic Frequency Peak (CFP): 0.2036 appears 1
Characteristic Frequency Peak (CFP): 0.0225 appears 1
Characteristic Frequency Peak (CFP): 0.3513 appears 1
Characteristic Frequency Peak (CFP): 0.1055 appears 1
Characteristic Frequency Peak (CFP): 0.4888 appears 1
Characteristic Frequency Peak (CFP): 0.4985 appears 1
Characteristic Frequency Peak (CFP): 0.1211 appears 2
Characteristic Frequency Peak (CFP): 0.3538 appears 1
Characteristic Frequency Peak (CFP): 0.0276 appears 1
Characteristic Frequency Peak (CFP): 0.4302 appears 1
Characteristic Frequency Peak (CFP): 0.074 appears 2
Characteristic Frequency Peak (CFP): 0.1206 appears 1
Characteristic Frequency Peak (CFP): 0.4417 appears 4
Characteristic Frequency Peak (CFP): 0.2349 appears 2
Characteristic Frequency Peak (CFP): 0.0391 appears 2
Characteristic Frequency Peak (CFP): 0.4836 appears 1
Characteristic Frequency Peak (CFP): 0.1907 appears 1
Characteristic Frequency Peak (CFP): 0.4214 appears 1
Characteristic Frequency Peak (CFP): 0.2632 appears 1
Characteristic Frequency Peak (CFP): 0.2344 appears 1
Characteristic Frequency Peak (CFP): 0.4172 appears 1
Characteristic Frequency Peak (CFP): 0.2117 appears 1
Characteristic Frequency Peak (CFP): 0.0698 appears 1
Characteristic Frequency Peak (CFP): 0.071 appears 1
Characteristic Frequency Peak (CFP): 0.0366 appears 1
Characteristic Frequency Peak (CFP): 0.3813 appears 1
Characteristic Frequency Peak (CFP): 0.4226 appears 1
Characteristic Frequency Peak (CFP): 0.4343 appears 1
Characteristic Frequency Peak (CFP): 0.0222 appears 1
Characteristic Frequency Peak (CFP): 0.3916 appears 1
Characteristic Frequency Peak (CFP): 0.0188 appears 1
Characteristic Frequency Peak (CFP): 0.3804 appears 1
Characteristic Frequency Peak (CFP): 0.4287 appears 1
Characteristic Frequency Peak (CFP): 0.0762 appears 1
Characteristic Frequency Peak (CFP): 0.0764 appears 3
Characteristic Frequency Peak (CFP): 0.0767 appears 1
Characteristic Frequency Peak (CFP): 0.4995 appears 1
Characteristic Frequency Peak (CFP): 0.2051 appears 2
Characteristic Frequency Peak (CFP): 0.4585 appears 1
Characteristic Frequency Peak (CFP): 0.458 appears 1
Characteristic Frequency Peak (CFP): 0.2761 appears 1
Characteristic Frequency Peak (CFP): 0.1699 appears 1
Characteristic Frequency Peak (CFP): 0.4587 appears 1
Characteristic Frequency Peak (CFP): 0.3679 appears 1
Characteristic Frequency Peak (CFP): 0.2751 appears 1
Characteristic Frequency Peak (CFP): 0.176 appears 2
Characteristic Frequency Peak (CFP): 0.4592 appears 2
Characteristic Frequency Peak (CFP): 0.1843 appears 1
Characteristic Frequency Peak (CFP): 0.3691 appears 1
Characteristic Frequency Peak (CFP): 0.459 appears 1
Characteristic Frequency Peak (CFP): 0.4021 appears 1
Characteristic Frequency Peak (CFP): 0.4004 appears 2
Characteristic Frequency Peak (CFP): 0.3828 appears 1
Characteristic Frequency Peak (CFP): 0.2124 appears 1
Characteristic Frequency Peak (CFP): 0.3591 appears 1
Characteristic Frequency Peak (CFP): 0.4604 appears 1
Characteristic Frequency Peak (CFP): 0.2354 appears 1
Characteristic Frequency Peak (CFP): 0.0862 appears 1
Characteristic Frequency Peak (CFP): 0.3503 appears 1
Characteristic Frequency Peak (CFP): 0.3508 appears 1
Characteristic Frequency Peak (CFP): 0.3501 appears 1
Characteristic Frequency Peak (CFP): 0.3789 appears 1
Characteristic Frequency Peak (CFP): 0.3696 appears 1
Characteristic Frequency Peak (CFP): 0.2759 appears 1
