# Supplementary material for: CISAPS: Complex Informational Spectrum for the Analysis of Protein Sequences
Source: Adv Bioinformatics. 2015 Jan 6;2015:909765. doi: 10.1155/2015/909765 (PMC4302972; doi:10.1155/2015/909765)
Supplement: Supplementary file 1 — Supplement 1 provides detailed information about the 611 unique Amino Acid Indices used by the CISAPS server to encode protein sequences to numerical sequences. These Amino Acid Indices represent different biochemical properties of the proteins and are made available at . Supplement 2 provides the protein sequences of influenza Neuraminidase gene used as the case study presented in the paper. Eight different groups of the proteins are included as follows: (i) 27 NA proteins for H1N1 (1933–1946) (ii) 12 NA proteins for H1N1 (1947–1957) (iii) 48 NA proteins for H1N1 (1979–1989) (iv) 200 NA Proteins for H1N1 (2009) (v) 76 NA Proteins for H2N2 (1957–1968) (vi) 200 NA Proteins for H3N2 (1968–2000) (vii) 27 NA Proteins for H1N2 (2001–2004) (viii) 70 NA Proteins for H5N1 (2005–2009). Supplement 3 provides the results produced by CISAPS Server as an outcome of the analysis of the protein sequences included in Supplement 2. The results include reports generated for absolute, real, and imaginary informational spectrum characteristic frequency peaks. [file 909765.f1.zip › Supplement 3 - Reports for the Case Study/H5N1/processeddata/Imaginary_Report_Grouped.txt]

Characteristic Frequency Peak (CFP): 0.4841 appears 19 times in: 
Index ID: 1, Index Name: ANDN920101
Index ID: 17, Index Name: BUNA790102
Index ID: 64, Index Name: DAYM780101
Index ID: 76, Index Name: FASG760105
Index ID: 136, Index Name: JUKT750101
Index ID: 137, Index Name: JUNJ780101
Index ID: 156, Index Name: LEVM760104
Index ID: 174, Index Name: MAXF760105
Index ID: 196, Index Name: NAKH900109
Index ID: 200, Index Name: NAKH900113
Index ID: 207, Index Name: NAKH920107
Index ID: 437, Index Name: KUMS000101
Index ID: 438, Index Name: KUMS000102
Index ID: 453, Index Name: CEDJ970101
Index ID: 455, Index Name: CEDJ970103
Index ID: 464, Index Name: FUKS010107
Index ID: 467, Index Name: FUKS010110
Index ID: 468, Index Name: FUKS010111
Index ID: 597, Index Name: Proscale_18

Characteristic Frequency Peak (CFP): 0.1428 appears 53 times in: 
Index ID: 2, Index Name: ARGP820101
Index ID: 14, Index Name: BULH740101
Index ID: 15, Index Name: BULH740102
Index ID: 54, Index Name: CIDH920101
Index ID: 55, Index Name: CIDH920102
Index ID: 56, Index Name: CIDH920103
Index ID: 57, Index Name: CIDH920104
Index ID: 58, Index Name: CIDH920105
Index ID: 69, Index Name: EISD860101
Index ID: 77, Index Name: FAUJ830101
Index ID: 108, Index Name: GOLD730101
Index ID: 120, Index Name: ISOY800102
Index ID: 132, Index Name: JOND750101
Index ID: 142, Index Name: KARP850101
Index ID: 158, Index Name: LEVM760106
Index ID: 176, Index Name: MCMT640101
Index ID: 178, Index Name: MEEJ800102
Index ID: 179, Index Name: MEEJ810101
Index ID: 180, Index Name: MEEJ810102
Index ID: 211, Index Name: NOZY710101
Index ID: 215, Index Name: OOBM770104
Index ID: 238, Index Name: PARJ860101
Index ID: 239, Index Name: PLIV810101
Index ID: 302, Index Name: RACS820105
Index ID: 313, Index Name: RADA880102
Index ID: 349, Index Name: ROBB790101
Index ID: 350, Index Name: ROSG850101
Index ID: 355, Index Name: SIMZ760101
Index ID: 362, Index Name: SWER830101
Index ID: 365, Index Name: TANS770103
Index ID: 377, Index Name: VENT840101
Index ID: 380, Index Name: WEBA780101
Index ID: 387, Index Name: WOLS870101
Index ID: 395, Index Name: ZIMJ680101
Index ID: 399, Index Name: ZIMJ680105
Index ID: 423, Index Name: VINM940102
Index ID: 435, Index Name: PARS000101
Index ID: 441, Index Name: TAKK010101
Index ID: 460, Index Name: FUKS010103
Index ID: 482, Index Name: BASU050101
Index ID: 483, Index Name: BASU050102
Index ID: 484, Index Name: BASU050103
Index ID: 497, Index Name: ZHOH040101
Index ID: 498, Index Name: ZHOH040102
Index ID: 499, Index Name: ZHOH040103
Index ID: 503, Index Name: DIGM050101
Index ID: 515, Index Name: CORJ870102
Index ID: 544, Index Name: Rc
Index ID: 554, Index Name: Rf
Index ID: 573, Index Name: dASA
Index ID: 578, Index Name: -TdSh
Index ID: 579, Index Name: dCph
Index ID: 592, Index Name: Proscale_7

Characteristic Frequency Peak (CFP): 0.4419 appears 8 times in: 
Index ID: 3, Index Name: ARGP820102
Index ID: 4, Index Name: ARGP820103
Index ID: 111, Index Name: GRAR740102
Index ID: 385, Index Name: WOEC730101
Index ID: 424, Index Name: VINM940103
Index ID: 452, Index Name: KOEP990102
Index ID: 512, Index Name: BLAS910101
Index ID: 555, Index Name: Mu

Characteristic Frequency Peak (CFP): 0.1084 appears 11 times in: 
Index ID: 5, Index Name: BEGF750101
Index ID: 38, Index Name: CHOP780201
Index ID: 60, Index Name: CRAJ730101
Index ID: 97, Index Name: GEIM800101
Index ID: 185, Index Name: NAGK730101
Index ID: 223, Index Name: PALJ810102
Index ID: 258, Index Name: QIAN880103
Index ID: 338, Index Name: ROBB760103
Index ID: 407, Index Name: AURR980108
Index ID: 564, Index Name: aN
Index ID: 599, Index Name: Proscale_23

Characteristic Frequency Peak (CFP): 0.2773 appears 4 times in: 
Index ID: 6, Index Name: BEGF750102
Index ID: 40, Index Name: CHOP780203
Index ID: 53, Index Name: CHOP780216
Index ID: 165, Index Name: LEWP710101

Characteristic Frequency Peak (CFP): 0.1082 appears 14 times in: 
Index ID: 7, Index Name: BEGF750103
Index ID: 50, Index Name: CHOP780213
Index ID: 119, Index Name: ISOY800101
Index ID: 138, Index Name: KANM800101
Index ID: 140, Index Name: KANM800103
Index ID: 160, Index Name: LEVM780101
Index ID: 162, Index Name: LEVM780104
Index ID: 170, Index Name: MAXF760101
Index ID: 187, Index Name: NAGK730103
Index ID: 426, Index Name: MUNV940101
Index ID: 439, Index Name: KUMS000103
Index ID: 440, Index Name: KUMS000104
Index ID: 530, Index Name: Factor2NEW
Index ID: 568, Index Name: Nm

Characteristic Frequency Peak (CFP): 0.4421 appears 4 times in: 
Index ID: 8, Index Name: BHAR880101
Index ID: 218, Index Name: OOBM850102
Index ID: 582, Index Name: -TdSc
Index ID: 598, Index Name: Proscale_21

Characteristic Frequency Peak (CFP): 0.0581 appears 27 times in: 
Index ID: 9, Index Name: BIGC670101
Index ID: 22, Index Name: CHAM820101
Index ID: 27, Index Name: CHAM830104
Index ID: 32, Index Name: CHOC750101
Index ID: 33, Index Name: CHOC760101
Index ID: 63, Index Name: DAWD720101
Index ID: 72, Index Name: FASG760101
Index ID: 80, Index Name: FAUJ880103
Index ID: 83, Index Name: FAUJ880106
Index ID: 109, Index Name: GOLD730102
Index ID: 112, Index Name: GRAR740103
Index ID: 117, Index Name: HUTJ700102
Index ID: 150, Index Name: KRIW790103
Index ID: 154, Index Name: LEVM760102
Index ID: 157, Index Name: LEVM760105
Index ID: 216, Index Name: OOBM770105
Index ID: 471, Index Name: TSAJ990101
Index ID: 472, Index Name: TSAJ990102
Index ID: 501, Index Name: HARY940101
Index ID: 502, Index Name: PONJ960101
Index ID: 535, Index Name: MassNEW
Index ID: 552, Index Name: Mw
Index ID: 561, Index Name: Ca
Index ID: 567, Index Name: V0
Index ID: 571, Index Name: ASAD
Index ID: 586, Index Name: v
Index ID: 587, Index Name: s

Characteristic Frequency Peak (CFP): 0.2776 appears 28 times in: 
Index ID: 10, Index Name: BIOV880101
Index ID: 169, Index Name: MANP780101
Index ID: 181, Index Name: MEIH800101
Index ID: 182, Index Name: MEIH800102
Index ID: 209, Index Name: NISK800101
Index ID: 210, Index Name: NISK860101
Index ID: 240, Index Name: PONP800101
Index ID: 241, Index Name: PONP800102
Index ID: 245, Index Name: PONP800106
Index ID: 247, Index Name: PONP800108
Index ID: 286, Index Name: QIAN880131
Index ID: 288, Index Name: QIAN880133
Index ID: 295, Index Name: RACS770101
Index ID: 296, Index Name: RACS770102
Index ID: 319, Index Name: RADA880108
Index ID: 351, Index Name: ROSG850102
Index ID: 474, Index Name: PONP930101
Index ID: 514, Index Name: CORJ870101
Index ID: 516, Index Name: CORJ870103
Index ID: 517, Index Name: CORJ870104
Index ID: 518, Index Name: CORJ870105
Index ID: 519, Index Name: CORJ870106
Index ID: 520, Index Name: CORJ870107
Index ID: 521, Index Name: CORJ870108
Index ID: 543, Index Name: Rk
Index ID: 546, Index Name: Rb
Index ID: 548, Index Name: Hp
Index ID: 593, Index Name: Proscale_10

Characteristic Frequency Peak (CFP): 0.3779 appears 26 times in: 
Index ID: 11, Index Name: BIOV880102
Index ID: 96, Index Name: GARJ730101
Index ID: 115, Index Name: HOPT810101
Index ID: 153, Index Name: LEVM760101
Index ID: 184, Index Name: MIYS850101
Index ID: 214, Index Name: OOBM770103
Index ID: 232, Index Name: PALJ810111
Index ID: 248, Index Name: PRAM820101
Index ID: 275, Index Name: QIAN880120
Index ID: 297, Index Name: RACS770103
Index ID: 422, Index Name: VINM940101
Index ID: 425, Index Name: VINM940104
Index ID: 431, Index Name: WIMW960101
Index ID: 475, Index Name: WILM950101
Index ID: 476, Index Name: WILM950102
Index ID: 480, Index Name: GUOD860101
Index ID: 487, Index Name: PUNT030102
Index ID: 522, Index Name: MIYS990101
Index ID: 523, Index Name: MIYS990102
Index ID: 525, Index Name: MIYS990104
Index ID: 526, Index Name: MIYS990105
Index ID: 558, Index Name: El
Index ID: 562, Index Name: F
Index ID: 590, Index Name: Fauchere-Pliska
Index ID: 594, Index Name: Proscale_11
Index ID: 605, Index Name: Proscale_42

Characteristic Frequency Peak (CFP): 0.1538 appears 2 times in: 
Index ID: 12, Index Name: BROC820101
Index ID: 13, Index Name: BROC820102

Characteristic Frequency Peak (CFP): 0.0234 appears 11 times in: 
Index ID: 16, Index Name: BUNA790101
Index ID: 79, Index Name: FAUJ880102
Index ID: 93, Index Name: FINA910102
Index ID: 254, Index Name: PTIO830101
Index ID: 263, Index Name: QIAN880108
Index ID: 264, Index Name: QIAN880109
Index ID: 420, Index Name: ONEK900101
Index ID: 421, Index Name: ONEK900102
Index ID: 427, Index Name: MUNV940102
Index ID: 434, Index Name: BLAM930101
Index ID: 496, Index Name: GEOR030109

Characteristic Frequency Peak (CFP): 0.4031 appears 3 times in: 
Index ID: 18, Index Name: BUNA790103
Index ID: 135, Index Name: JOND920102
Index ID: 332, Index Name: RICJ880114

Characteristic Frequency Peak (CFP): 0.0779 appears 4 times in: 
Index ID: 19, Index Name: BURA740101
Index ID: 259, Index Name: QIAN880104
Index ID: 260, Index Name: QIAN880105
Index ID: 336, Index Name: ROBB760101

Characteristic Frequency Peak (CFP): 0.0383 appears 12 times in: 
Index ID: 20, Index Name: BURA740102
Index ID: 66, Index Name: DESM900101
Index ID: 107, Index Name: GEIM800111
Index ID: 141, Index Name: KANM800104
Index ID: 147, Index Name: KRIW710101
Index ID: 161, Index Name: LEVM780103
Index ID: 164, Index Name: LEVM780106
Index ID: 253, Index Name: PRAM900104
Index ID: 289, Index Name: QIAN880134
Index ID: 344, Index Name: ROBB760109
Index ID: 540, Index Name: GASet1
Index ID: 545, Index Name: Ro

Characteristic Frequency Peak (CFP): 0.4343 appears 6 times in: 
Index ID: 21, Index Name: CHAM810101
Index ID: 269, Index Name: QIAN880114
Index ID: 270, Index Name: QIAN880115
Index ID: 279, Index Name: QIAN880124
Index ID: 280, Index Name: QIAN880125
Index ID: 281, Index Name: QIAN880126

Characteristic Frequency Peak (CFP): 0.3523 appears 4 times in: 
Index ID: 23, Index Name: CHAM820102
Index ID: 189, Index Name: NAKH900102
Index ID: 357, Index Name: SNEP660102
Index ID: 547, Index Name: K0

Characteristic Frequency Peak (CFP): 0.4346 appears 6 times in: 
Index ID: 24, Index Name: CHAM830101
Index ID: 261, Index Name: QIAN880106
Index ID: 278, Index Name: QIAN880123
Index ID: 360, Index Name: SUEM840101
Index ID: 408, Index Name: AURR980109
Index ID: 560, Index Name: Pc

Characteristic Frequency Peak (CFP): 0.0334 appears 1 times in: 
Index ID: 25, Index Name: CHAM830102

Characteristic Frequency Peak (CFP): 0.0764 appears 4 times in: 
Index ID: 26, Index Name: CHAM830103
Index ID: 236, Index Name: PALJ810115
Index ID: 428, Index Name: MUNV940103
Index ID: 608, Index Name: Proscale_52

Characteristic Frequency Peak (CFP): 0.3499 appears 1 times in: 
Index ID: 28, Index Name: CHAM830105

Characteristic Frequency Peak (CFP): 0.0579 appears 6 times in: 
Index ID: 29, Index Name: CHAM830106
Index ID: 70, Index Name: EISD860102
Index ID: 81, Index Name: FAUJ880104
Index ID: 118, Index Name: HUTJ700103
Index ID: 314, Index Name: RADA880103
Index ID: 588, Index Name: f

Characteristic Frequency Peak (CFP): 0.0828 appears 3 times in: 
Index ID: 30, Index Name: CHAM830107
Index ID: 84, Index Name: FAUJ880107
Index ID: 308, Index Name: RACS820111

Characteristic Frequency Peak (CFP): 0.3694 appears 2 times in: 
Index ID: 31, Index Name: CHAM830108
Index ID: 374, Index Name: VASM830102

Characteristic Frequency Peak (CFP): 0.4009 appears 18 times in: 
Index ID: 34, Index Name: CHOC760102
Index ID: 68, Index Name: EISD840101
Index ID: 127, Index Name: JANJ780101
Index ID: 128, Index Name: JANJ780102
Index ID: 318, Index Name: RADA880107
Index ID: 331, Index Name: RICJ880113
Index ID: 444, Index Name: NADH010102
Index ID: 445, Index Name: NADH010103
Index ID: 446, Index Name: NADH010104
Index ID: 506, Index Name: KIDA850101
Index ID: 509, Index Name: GUYH850105
Index ID: 511, Index Name: COWR900101
Index ID: 529, Index Name: Factor1NEW
Index ID: 534, Index Name: HYDNEW
Index ID: 563, Index Name: Br
Index ID: 572, Index Name: ASAN
Index ID: 575, Index Name: GhD
Index ID: 595, Index Name: Proscale_13

Characteristic Frequency Peak (CFP): 0.2778 appears 9 times in: 
Index ID: 35, Index Name: CHOC760103
Index ID: 167, Index Name: LIFS790102
Index ID: 183, Index Name: MEIH800103
Index ID: 242, Index Name: PONP800103
Index ID: 246, Index Name: PONP800107
Index ID: 368, Index Name: TANS770106
Index ID: 481, Index Name: JURD980101
Index ID: 505, Index Name: OLSK800101
Index ID: 569, Index Name: Nl

Characteristic Frequency Peak (CFP): 0.4011 appears 10 times in: 
Index ID: 36, Index Name: CHOC760104
Index ID: 71, Index Name: EISD860103
Index ID: 129, Index Name: JANJ780103
Index ID: 131, Index Name: JANJ790102
Index ID: 212, Index Name: OOBM770101
Index ID: 294, Index Name: QIAN880139
Index ID: 379, Index Name: WARP780101
Index ID: 508, Index Name: GUYH850104
Index ID: 528, Index Name: FASG890101
Index ID: 559, Index Name: Et

Characteristic Frequency Peak (CFP): 0.0833 appears 4 times in: 
Index ID: 37, Index Name: CHOP780101
Index ID: 47, Index Name: CHOP780210
Index ID: 49, Index Name: CHOP780212
Index ID: 227, Index Name: PALJ810106

Characteristic Frequency Peak (CFP): 0.1426 appears 18 times in: 
Index ID: 39, Index Name: CHOP780202
Index ID: 46, Index Name: CHOP780209
Index ID: 78, Index Name: FAUJ880101
Index ID: 103, Index Name: GEIM800107
Index ID: 106, Index Name: GEIM800110
Index ID: 139, Index Name: KANM800102
Index ID: 166, Index Name: LIFS790101
Index ID: 168, Index Name: LIFS790103
Index ID: 201, Index Name: NAKH920101
Index ID: 202, Index Name: NAKH920102
Index ID: 225, Index Name: PALJ810104
Index ID: 231, Index Name: PALJ810110
Index ID: 233, Index Name: PALJ810112
Index ID: 255, Index Name: PTIO830102
Index ID: 340, Index Name: ROBB760105
Index ID: 364, Index Name: TANS770102
Index ID: 396, Index Name: ZIMJ680102
Index ID: 553, Index Name: Bl

Characteristic Frequency Peak (CFP): 0.4648 appears 8 times in: 
Index ID: 41, Index Name: CHOP780204
Index ID: 102, Index Name: GEIM800106
Index ID: 293, Index Name: QIAN880138
Index ID: 307, Index Name: RACS820110
Index ID: 356, Index Name: SNEP660101
Index ID: 429, Index Name: MUNV940104
Index ID: 430, Index Name: MUNV940105
Index ID: 565, Index Name: aC

Characteristic Frequency Peak (CFP): 0.0366 appears 6 times in: 
Index ID: 42, Index Name: CHOP780205
Index ID: 262, Index Name: QIAN880107
Index ID: 347, Index Name: ROBB760112
Index ID: 404, Index Name: AURR980105
Index ID: 566, Index Name: aM
Index ID: 609, Index Name: Proscale_53

Characteristic Frequency Peak (CFP): 0.2349 appears 3 times in: 
Index ID: 43, Index Name: CHOP780206
Index ID: 392, Index Name: YUTK870103
Index ID: 393, Index Name: YUTK870104

Characteristic Frequency Peak (CFP): 0.0781 appears 3 times in: 
Index ID: 44, Index Name: CHOP780207
Index ID: 98, Index Name: GEIM800102
Index ID: 105, Index Name: GEIM800109

Characteristic Frequency Peak (CFP): 0.1282 appears 1 times in: 
Index ID: 45, Index Name: CHOP780208

Characteristic Frequency Peak (CFP): 0.0386 appears 3 times in: 
Index ID: 48, Index Name: CHOP780211
Index ID: 339, Index Name: ROBB760104
Index ID: 401, Index Name: AURR980102

Characteristic Frequency Peak (CFP): 0.083 appears 11 times in: 
Index ID: 51, Index Name: CHOP780214
Index ID: 104, Index Name: GEIM800108
Index ID: 121, Index Name: ISOY800103
Index ID: 123, Index Name: ISOY800105
Index ID: 217, Index Name: OOBM850101
Index ID: 274, Index Name: QIAN880119
Index ID: 287, Index Name: QIAN880132
Index ID: 321, Index Name: RICJ880103
Index ID: 372, Index Name: TANS770110
Index ID: 589, Index Name: Pf-s
Index ID: 600, Index Name: Proscale_24

Characteristic Frequency Peak (CFP): 0.4893 appears 9 times in: 
Index ID: 52, Index Name: CHOP780215
Index ID: 62, Index Name: CRAJ730103
Index ID: 343, Index Name: ROBB760108
Index ID: 345, Index Name: ROBB760110
Index ID: 346, Index Name: ROBB760111
Index ID: 348, Index Name: ROBB760113
Index ID: 363, Index Name: TANS770101
Index ID: 373, Index Name: VASM830101
Index ID: 493, Index Name: GEOR030106

Characteristic Frequency Peak (CFP): 0.022 appears 1 times in: 
Index ID: 59, Index Name: COHE430101

Characteristic Frequency Peak (CFP): 0.0381 appears 10 times in: 
Index ID: 61, Index Name: CRAJ730102
Index ID: 67, Index Name: DESM900102
Index ID: 130, Index Name: JANJ790101
Index ID: 151, Index Name: KYTJ820101
Index ID: 244, Index Name: PONP800105
Index ID: 277, Index Name: QIAN880122
Index ID: 341, Index Name: ROBB760106
Index ID: 443, Index Name: NADH010101
Index ID: 447, Index Name: NADH010105
Index ID: 541, Index Name: Set2

Characteristic Frequency Peak (CFP): 0.4417 appears 3 times in: 
Index ID: 65, Index Name: DAYM780201
Index ID: 283, Index Name: QIAN880128
Index ID: 300, Index Name: RACS820103

Characteristic Frequency Peak (CFP): 0.4839 appears 1 times in: 
Index ID: 73, Index Name: FASG760102

Characteristic Frequency Peak (CFP): 0.2974 appears 1 times in: 
Index ID: 74, Index Name: FASG760103

Characteristic Frequency Peak (CFP): 0.2305 appears 1 times in: 
Index ID: 75, Index Name: FASG760104

Characteristic Frequency Peak (CFP): 0.0808 appears 10 times in: 
Index ID: 82, Index Name: FAUJ880105
Index ID: 126, Index Name: ISOY800108
Index ID: 173, Index Name: MAXF760104
Index ID: 303, Index Name: RACS820106
Index ID: 306, Index Name: RACS820109
Index ID: 310, Index Name: RACS820113
Index ID: 333, Index Name: RICJ880115
Index ID: 367, Index Name: TANS770105
Index ID: 369, Index Name: TANS770107
Index ID: 371, Index Name: TANS770109

Characteristic Frequency Peak (CFP): 0.02 appears 6 times in: 
Index ID: 85, Index Name: FAUJ880108
Index ID: 110, Index Name: GRAR740101
Index ID: 146, Index Name: KLEP840101
Index ID: 301, Index Name: RACS820104
Index ID: 389, Index Name: WOLS870103
Index ID: 398, Index Name: ZIMJ680104

Characteristic Frequency Peak (CFP): 0.4399 appears 7 times in: 
Index ID: 86, Index Name: FAUJ880109
Index ID: 352, Index Name: ROSM880101
Index ID: 353, Index Name: ROSM880102
Index ID: 576, Index Name: GhN
Index ID: 583, Index Name: dG
Index ID: 584, Index Name: dH
Index ID: 585, Index Name: -TdS

Characteristic Frequency Peak (CFP): 0.1768 appears 1 times in: 
Index ID: 87, Index Name: FAUJ880110

Characteristic Frequency Peak (CFP): 0.0286 appears 1 times in: 
Index ID: 88, Index Name: FAUJ880111

Characteristic Frequency Peak (CFP): 0.126 appears 4 times in: 
Index ID: 89, Index Name: FAUJ880112
Index ID: 101, Index Name: GEIM800105
Index ID: 114, Index Name: HOPA770101
Index ID: 171, Index Name: MAXF760102

Characteristic Frequency Peak (CFP): 0.0762 appears 7 times in: 
Index ID: 90, Index Name: FAUJ880113
Index ID: 122, Index Name: ISOY800104
Index ID: 334, Index Name: RICJ880116
Index ID: 433, Index Name: MONM990101
Index ID: 448, Index Name: NADH010106
Index ID: 449, Index Name: NADH010107
Index ID: 538, Index Name: pINEW(NH3)

Characteristic Frequency Peak (CFP): 0.0215 appears 2 times in: 
Index ID: 91, Index Name: FINA770101
Index ID: 495, Index Name: GEOR030108

Characteristic Frequency Peak (CFP): 0.0713 appears 2 times in: 
Index ID: 92, Index Name: FINA910101
Index ID: 403, Index Name: AURR980104

Characteristic Frequency Peak (CFP): 0.3921 appears 2 times in: 
Index ID: 94, Index Name: FINA910103
Index ID: 326, Index Name: RICJ880108

Characteristic Frequency Peak (CFP): 0.2466 appears 1 times in: 
Index ID: 95, Index Name: FINA910104

Characteristic Frequency Peak (CFP): 0.0471 appears 1 times in: 
Index ID: 99, Index Name: GEIM800103

Characteristic Frequency Peak (CFP): 0.1062 appears 1 times in: 
Index ID: 100, Index Name: GEIM800104

Characteristic Frequency Peak (CFP): 0.1201 appears 1 times in: 
Index ID: 113, Index Name: GUYH850101

Characteristic Frequency Peak (CFP): 0.1902 appears 5 times in: 
Index ID: 116, Index Name: HUTJ700101
Index ID: 235, Index Name: PALJ810114
Index ID: 266, Index Name: QIAN880111
Index ID: 290, Index Name: QIAN880135
Index ID: 328, Index Name: RICJ880110

Characteristic Frequency Peak (CFP): 0.4541 appears 1 times in: 
Index ID: 124, Index Name: ISOY800106

Characteristic Frequency Peak (CFP): 0.3835 appears 7 times in: 
Index ID: 125, Index Name: ISOY800107
Index ID: 251, Index Name: PRAM900101
Index ID: 312, Index Name: RADA880101
Index ID: 378, Index Name: VHEG790101
Index ID: 527, Index Name: ENGD860101
Index ID: 539, Index Name: GES
Index ID: 542, Index Name: Set3

Characteristic Frequency Peak (CFP): 0.0859 appears 3 times in: 
Index ID: 133, Index Name: JOND750102
Index ID: 282, Index Name: QIAN880127
Index ID: 551, Index Name: pK'

Characteristic Frequency Peak (CFP): 0.4583 appears 9 times in: 
Index ID: 134, Index Name: JOND920101
Index ID: 188, Index Name: NAKH900101
Index ID: 204, Index Name: NAKH920104
Index ID: 206, Index Name: NAKH920106
Index ID: 454, Index Name: CEDJ970102
Index ID: 456, Index Name: CEDJ970104
Index ID: 466, Index Name: FUKS010109
Index ID: 601, Index Name: Proscale_28
Index ID: 610, Index Name: Proscale_57

Characteristic Frequency Peak (CFP): 0.3782 appears 17 times in: 
Index ID: 143, Index Name: KARP850102
Index ID: 148, Index Name: KRIW790101
Index ID: 149, Index Name: KRIW790102
Index ID: 276, Index Name: QIAN880121
Index ID: 381, Index Name: WERD780101
Index ID: 442, Index Name: FODM020101
Index ID: 458, Index Name: FUKS010101
Index ID: 461, Index Name: FUKS010104
Index ID: 486, Index Name: PUNT030101
Index ID: 500, Index Name: BAEK050101
Index ID: 507, Index Name: GUYH850102
Index ID: 513, Index Name: CASG920101
Index ID: 524, Index Name: MIYS990103
Index ID: 570, Index Name: Hgm
Index ID: 603, Index Name: Proscale_39
Index ID: 606, Index Name: Proscale_45
Index ID: 611, Index Name: allergen1

Characteristic Frequency Peak (CFP): 0.3765 appears 1 times in: 
Index ID: 144, Index Name: KARP850103

Characteristic Frequency Peak (CFP): 0.2327 appears 1 times in: 
Index ID: 145, Index Name: KHAG800101

Characteristic Frequency Peak (CFP): 0.1431 appears 1 times in: 
Index ID: 152, Index Name: LAWE840101

Characteristic Frequency Peak (CFP): 0.0806 appears 4 times in: 
Index ID: 155, Index Name: LEVM760103
Index ID: 234, Index Name: PALJ810113
Index ID: 416, Index Name: AURR980117
Index ID: 432, Index Name: KIMC930101

Characteristic Frequency Peak (CFP): 0.4172 appears 2 times in: 
Index ID: 159, Index Name: LEVM760107
Index ID: 470, Index Name: MITS020101

Characteristic Frequency Peak (CFP): 0.0767 appears 1 times in: 
Index ID: 163, Index Name: LEVM780105

Characteristic Frequency Peak (CFP): 0.4414 appears 1 times in: 
Index ID: 172, Index Name: MAXF760103

Characteristic Frequency Peak (CFP): 0.3567 appears 1 times in: 
Index ID: 175, Index Name: MAXF760106

Characteristic Frequency Peak (CFP): 0.0654 appears 1 times in: 
Index ID: 177, Index Name: MEEJ800101

Characteristic Frequency Peak (CFP): 0.0378 appears 1 times in: 
Index ID: 186, Index Name: NAGK730102

Characteristic Frequency Peak (CFP): 0.3696 appears 4 times in: 
Index ID: 190, Index Name: NAKH900103
Index ID: 192, Index Name: NAKH900105
Index ID: 199, Index Name: NAKH900112
Index ID: 602, Index Name: Proscale_30

Characteristic Frequency Peak (CFP): 0.0605 appears 3 times in: 
Index ID: 191, Index Name: NAKH900104
Index ID: 193, Index Name: NAKH900106
Index ID: 195, Index Name: NAKH900108

Characteristic Frequency Peak (CFP): 0.1697 appears 1 times in: 
Index ID: 194, Index Name: NAKH900107

Characteristic Frequency Peak (CFP): 0.376 appears 2 times in: 
Index ID: 197, Index Name: NAKH900110
Index ID: 596, Index Name: Proscale_15

Characteristic Frequency Peak (CFP): 0.4844 appears 8 times in: 
Index ID: 198, Index Name: NAKH900111
Index ID: 205, Index Name: NAKH920105
Index ID: 243, Index Name: PONP800104
Index ID: 386, Index Name: WOLR810101
Index ID: 388, Index Name: WOLS870102
Index ID: 462, Index Name: FUKS010105
Index ID: 463, Index Name: FUKS010106
Index ID: 504, Index Name: WOLR790101

Characteristic Frequency Peak (CFP): 0.3447 appears 1 times in: 
Index ID: 203, Index Name: NAKH920103

Characteristic Frequency Peak (CFP): 0.1704 appears 2 times in: 
Index ID: 208, Index Name: NAKH920108
Index ID: 465, Index Name: FUKS010108

Characteristic Frequency Peak (CFP): 0.0195 appears 2 times in: 
Index ID: 213, Index Name: OOBM770102
Index ID: 557, Index Name: Esm

Characteristic Frequency Peak (CFP): 0.2761 appears 1 times in: 
Index ID: 219, Index Name: OOBM850103

Characteristic Frequency Peak (CFP): 0.1284 appears 1 times in: 
Index ID: 220, Index Name: OOBM850104

Characteristic Frequency Peak (CFP): 0.4341 appears 1 times in: 
Index ID: 221, Index Name: OOBM850105

Characteristic Frequency Peak (CFP): 0.0776 appears 1 times in: 
Index ID: 222, Index Name: PALJ810101

Characteristic Frequency Peak (CFP): 0.1279 appears 2 times in: 
Index ID: 224, Index Name: PALJ810103
Index ID: 273, Index Name: QIAN880118

Characteristic Frequency Peak (CFP): 0.2371 appears 2 times in: 
Index ID: 226, Index Name: PALJ810105
Index ID: 451, Index Name: KOEP990101

Characteristic Frequency Peak (CFP): 0.4993 appears 2 times in: 
Index ID: 228, Index Name: PALJ810107
Index ID: 450, Index Name: MONM990201

Characteristic Frequency Peak (CFP): 0.0369 appears 2 times in: 
Index ID: 229, Index Name: PALJ810108
Index ID: 335, Index Name: RICJ880117

Characteristic Frequency Peak (CFP): 0.116 appears 2 times in: 
Index ID: 230, Index Name: PALJ810109
Index ID: 324, Index Name: RICJ880106

Characteristic Frequency Peak (CFP): 0.2351 appears 2 times in: 
Index ID: 237, Index Name: PALJ810116
Index ID: 383, Index Name: WERD780103

Characteristic Frequency Peak (CFP): 0.4338 appears 1 times in: 
Index ID: 249, Index Name: PRAM820102

Characteristic Frequency Peak (CFP): 0.4336 appears 1 times in: 
Index ID: 250, Index Name: PRAM820103

Characteristic Frequency Peak (CFP): 0.3762 appears 1 times in: 
Index ID: 252, Index Name: PRAM900103

Characteristic Frequency Peak (CFP): 0.0181 appears 1 times in: 
Index ID: 256, Index Name: QIAN880101

Characteristic Frequency Peak (CFP): 0.3276 appears 1 times in: 
Index ID: 257, Index Name: QIAN880102

Characteristic Frequency Peak (CFP): 0.0237 appears 9 times in: 
Index ID: 265, Index Name: QIAN880110
Index ID: 267, Index Name: QIAN880112
Index ID: 268, Index Name: QIAN880113
Index ID: 305, Index Name: RACS820108
Index ID: 311, Index Name: RACS820114
Index ID: 317, Index Name: RADA880106
Index ID: 411, Index Name: AURR980112
Index ID: 412, Index Name: AURR980113
Index ID: 415, Index Name: AURR980116

Characteristic Frequency Peak (CFP): 0.489 appears 2 times in: 
Index ID: 271, Index Name: QIAN880116
Index ID: 359, Index Name: SNEP660104

Characteristic Frequency Peak (CFP): 0.0205 appears 1 times in: 
Index ID: 272, Index Name: QIAN880117

Characteristic Frequency Peak (CFP): 0.2639 appears 1 times in: 
Index ID: 284, Index Name: QIAN880129

Characteristic Frequency Peak (CFP): 0.4348 appears 2 times in: 
Index ID: 285, Index Name: QIAN880130
Index ID: 410, Index Name: AURR980111

Characteristic Frequency Peak (CFP): 0.4651 appears 2 times in: 
Index ID: 291, Index Name: QIAN880136
Index ID: 292, Index Name: QIAN880137

Characteristic Frequency Peak (CFP): 0.1772 appears 1 times in: 
Index ID: 298, Index Name: RACS820101

Characteristic Frequency Peak (CFP): 0.2368 appears 1 times in: 
Index ID: 299, Index Name: RACS820102

Characteristic Frequency Peak (CFP): 0.4602 appears 2 times in: 
Index ID: 304, Index Name: RACS820107
Index ID: 491, Index Name: GEOR030104

Characteristic Frequency Peak (CFP): 0.4272 appears 1 times in: 
Index ID: 309, Index Name: RACS820112

Characteristic Frequency Peak (CFP): 0.4006 appears 3 times in: 
Index ID: 315, Index Name: RADA880104
Index ID: 316, Index Name: RADA880105
Index ID: 556, Index Name: Hnc

Characteristic Frequency Peak (CFP): 0.1052 appears 2 times in: 
Index ID: 320, Index Name: RICJ880101
Index ID: 358, Index Name: SNEP660103

Characteristic Frequency Peak (CFP): 0.0083 appears 1 times in: 
Index ID: 322, Index Name: RICJ880104

Characteristic Frequency Peak (CFP): 0.4221 appears 2 times in: 
Index ID: 323, Index Name: RICJ880105
Index ID: 406, Index Name: AURR980107

Characteristic Frequency Peak (CFP): 0.1536 appears 1 times in: 
Index ID: 325, Index Name: RICJ880107

Characteristic Frequency Peak (CFP): 0.4326 appears 1 times in: 
Index ID: 327, Index Name: RICJ880109

Characteristic Frequency Peak (CFP): 0.1904 appears 2 times in: 
Index ID: 329, Index Name: RICJ880111
Index ID: 390, Index Name: YUTK870101

Characteristic Frequency Peak (CFP): 0.0217 appears 2 times in: 
Index ID: 330, Index Name: RICJ880112
Index ID: 413, Index Name: AURR980114

Characteristic Frequency Peak (CFP): 0.0203 appears 1 times in: 
Index ID: 337, Index Name: ROBB760102

Characteristic Frequency Peak (CFP): 0.0183 appears 1 times in: 
Index ID: 342, Index Name: ROBB760107

Characteristic Frequency Peak (CFP): 0.0066 appears 1 times in: 
Index ID: 354, Index Name: ROSM880103

Characteristic Frequency Peak (CFP): 0.499 appears 1 times in: 
Index ID: 361, Index Name: SUEM840102

Characteristic Frequency Peak (CFP): 0.354 appears 1 times in: 
Index ID: 366, Index Name: TANS770104

Characteristic Frequency Peak (CFP): 0.0266 appears 1 times in: 
Index ID: 370, Index Name: TANS770108

Characteristic Frequency Peak (CFP): 0.4297 appears 1 times in: 
Index ID: 375, Index Name: VASM830103

Characteristic Frequency Peak (CFP): 0.074 appears 2 times in: 
Index ID: 376, Index Name: VELV850101
Index ID: 473, Index Name: COSI940101

Characteristic Frequency Peak (CFP): 0.364 appears 1 times in: 
Index ID: 382, Index Name: WERD780102

Characteristic Frequency Peak (CFP): 0.4395 appears 1 times in: 
Index ID: 384, Index Name: WERD780104

Characteristic Frequency Peak (CFP): 0.4224 appears 1 times in: 
Index ID: 391, Index Name: YUTK870102

Characteristic Frequency Peak (CFP): 0.4175 appears 1 times in: 
Index ID: 394, Index Name: ZASB820101

Characteristic Frequency Peak (CFP): 0.3833 appears 3 times in: 
Index ID: 397, Index Name: ZIMJ680103
Index ID: 510, Index Name: JACR890101
Index ID: 549, Index Name: P

Characteristic Frequency Peak (CFP): 0.2112 appears 1 times in: 
Index ID: 400, Index Name: AURR980101

Characteristic Frequency Peak (CFP): 0.0691 appears 2 times in: 
Index ID: 402, Index Name: AURR980103
Index ID: 417, Index Name: AURR980118

Characteristic Frequency Peak (CFP): 0.3816 appears 1 times in: 
Index ID: 405, Index Name: AURR980106

Characteristic Frequency Peak (CFP): 0.3555 appears 1 times in: 
Index ID: 409, Index Name: AURR980110

Characteristic Frequency Peak (CFP): 0.3923 appears 1 times in: 
Index ID: 414, Index Name: AURR980115

Characteristic Frequency Peak (CFP): 0.3813 appears 1 times in: 
Index ID: 418, Index Name: AURR980119

Characteristic Frequency Peak (CFP): 0.429 appears 1 times in: 
Index ID: 419, Index Name: AURR980120

Characteristic Frequency Peak (CFP): 0.1262 appears 2 times in: 
Index ID: 436, Index Name: PARS000102
Index ID: 459, Index Name: FUKS010102

Characteristic Frequency Peak (CFP): 0.4536 appears 1 times in: 
Index ID: 457, Index Name: CEDJ970105

Characteristic Frequency Peak (CFP): 0.4585 appears 1 times in: 
Index ID: 469, Index Name: FUKS010112

Characteristic Frequency Peak (CFP): 0.1333 appears 1 times in: 
Index ID: 477, Index Name: WILM950103

Characteristic Frequency Peak (CFP): 0.1797 appears 1 times in: 
Index ID: 478, Index Name: WILM950104

Characteristic Frequency Peak (CFP): 0.3838 appears 1 times in: 
Index ID: 479, Index Name: KUHL950101

Characteristic Frequency Peak (CFP): 0.4597 appears 2 times in: 
Index ID: 485, Index Name: SUYM030101
Index ID: 489, Index Name: GEOR030102

Characteristic Frequency Peak (CFP): 0.46 appears 1 times in: 
Index ID: 488, Index Name: GEOR030101

Characteristic Frequency Peak (CFP): 0.1836 appears 1 times in: 
Index ID: 490, Index Name: GEOR030103

Characteristic Frequency Peak (CFP): 0.3699 appears 1 times in: 
Index ID: 492, Index Name: GEOR030105

Characteristic Frequency Peak (CFP): 0.4595 appears 1 times in: 
Index ID: 494, Index Name: GEOR030107

Characteristic Frequency Peak (CFP): 0.4539 appears 1 times in: 
Index ID: 531, Index Name: Factor3NEW

Characteristic Frequency Peak (CFP): 0.3525 appears 1 times in: 
Index ID: 532, Index Name: Factor4NEW

Characteristic Frequency Peak (CFP): 0.3442 appears 1 times in: 
Index ID: 533, Index Name: Factor5NEW

Characteristic Frequency Peak (CFP): 0.4607 appears 1 times in: 
Index ID: 536, Index Name: pK1NEW(a-CO2H)

Characteristic Frequency Peak (CFP): 0.4646 appears 1 times in: 
Index ID: 537, Index Name: pK2NEW(NH3)

Characteristic Frequency Peak (CFP): 0.0198 appears 1 times in: 
Index ID: 550, Index Name: pHi

Characteristic Frequency Peak (CFP): 0.0403 appears 1 times in: 
Index ID: 574, Index Name: dGh

Characteristic Frequency Peak (CFP): 0.175 appears 1 times in: 
Index ID: 577, Index Name: dHh

Characteristic Frequency Peak (CFP): 0.105 appears 1 times in: 
Index ID: 580, Index Name: dGc

Characteristic Frequency Peak (CFP): 0.3784 appears 1 times in: 
Index ID: 581, Index Name: dHc

Characteristic Frequency Peak (CFP): 0.4888 appears 1 times in: 
Index ID: 591, Index Name: Proscale_4

Characteristic Frequency Peak (CFP): 0.3215 appears 1 times in: 
Index ID: 604, Index Name: Proscale_41

Characteristic Frequency Peak (CFP): 0.2751 appears 1 times in: 
Index ID: 607, Index Name: Proscale_47
