# Supplementary material for: CISAPS: Complex Informational Spectrum for the Analysis of Protein Sequences
Source: Adv Bioinformatics. 2015 Jan 6;2015:909765. doi: 10.1155/2015/909765 (PMC4302972; doi:10.1155/2015/909765)
Supplement: Supplementary file 1 — Supplement 1 provides detailed information about the 611 unique Amino Acid Indices used by the CISAPS server to encode protein sequences to numerical sequences. These Amino Acid Indices represent different biochemical properties of the proteins and are made available at . Supplement 2 provides the protein sequences of influenza Neuraminidase gene used as the case study presented in the paper. Eight different groups of the proteins are included as follows: (i) 27 NA proteins for H1N1 (1933–1946) (ii) 12 NA proteins for H1N1 (1947–1957) (iii) 48 NA proteins for H1N1 (1979–1989) (iv) 200 NA Proteins for H1N1 (2009) (v) 76 NA Proteins for H2N2 (1957–1968) (vi) 200 NA Proteins for H3N2 (1968–2000) (vii) 27 NA Proteins for H1N2 (2001–2004) (viii) 70 NA Proteins for H5N1 (2005–2009). Supplement 3 provides the results produced by CISAPS Server as an outcome of the analysis of the protein sequences included in Supplement 2. The results include reports generated for absolute, real, and imaginary informational spectrum characteristic frequency peaks. [file 909765.f1.zip › Supplement 3 - Reports for the Case Study/H5N1/processeddata/Imaginary_Summary.txt]

Characteristic Frequency Peak (CFP): 0.4841 appears 19
Characteristic Frequency Peak (CFP): 0.1428 appears 53
Characteristic Frequency Peak (CFP): 0.4419 appears 8
Characteristic Frequency Peak (CFP): 0.1084 appears 11
Characteristic Frequency Peak (CFP): 0.2773 appears 4
Characteristic Frequency Peak (CFP): 0.1082 appears 14
Characteristic Frequency Peak (CFP): 0.4421 appears 4
Characteristic Frequency Peak (CFP): 0.0581 appears 27
Characteristic Frequency Peak (CFP): 0.2776 appears 28
Characteristic Frequency Peak (CFP): 0.3779 appears 26
Characteristic Frequency Peak (CFP): 0.1538 appears 2
Characteristic Frequency Peak (CFP): 0.0234 appears 11
Characteristic Frequency Peak (CFP): 0.4031 appears 3
Characteristic Frequency Peak (CFP): 0.0779 appears 4
Characteristic Frequency Peak (CFP): 0.0383 appears 12
Characteristic Frequency Peak (CFP): 0.4343 appears 6
Characteristic Frequency Peak (CFP): 0.3523 appears 4
Characteristic Frequency Peak (CFP): 0.4346 appears 6
Characteristic Frequency Peak (CFP): 0.0334 appears 1
Characteristic Frequency Peak (CFP): 0.0764 appears 4
Characteristic Frequency Peak (CFP): 0.3499 appears 1
Characteristic Frequency Peak (CFP): 0.0579 appears 6
Characteristic Frequency Peak (CFP): 0.0828 appears 3
Characteristic Frequency Peak (CFP): 0.3694 appears 2
Characteristic Frequency Peak (CFP): 0.4009 appears 18
Characteristic Frequency Peak (CFP): 0.2778 appears 9
Characteristic Frequency Peak (CFP): 0.4011 appears 10
Characteristic Frequency Peak (CFP): 0.0833 appears 4
Characteristic Frequency Peak (CFP): 0.1426 appears 18
Characteristic Frequency Peak (CFP): 0.4648 appears 8
Characteristic Frequency Peak (CFP): 0.0366 appears 6
Characteristic Frequency Peak (CFP): 0.2349 appears 3
Characteristic Frequency Peak (CFP): 0.0781 appears 3
Characteristic Frequency Peak (CFP): 0.1282 appears 1
Characteristic Frequency Peak (CFP): 0.0386 appears 3
Characteristic Frequency Peak (CFP): 0.083 appears 11
Characteristic Frequency Peak (CFP): 0.4893 appears 9
Characteristic Frequency Peak (CFP): 0.022 appears 1
Characteristic Frequency Peak (CFP): 0.0381 appears 10
Characteristic Frequency Peak (CFP): 0.4417 appears 3
Characteristic Frequency Peak (CFP): 0.4839 appears 1
Characteristic Frequency Peak (CFP): 0.2974 appears 1
Characteristic Frequency Peak (CFP): 0.2305 appears 1
Characteristic Frequency Peak (CFP): 0.0808 appears 10
Characteristic Frequency Peak (CFP): 0.02 appears 6
Characteristic Frequency Peak (CFP): 0.4399 appears 7
Characteristic Frequency Peak (CFP): 0.1768 appears 1
Characteristic Frequency Peak (CFP): 0.0286 appears 1
Characteristic Frequency Peak (CFP): 0.126 appears 4
Characteristic Frequency Peak (CFP): 0.0762 appears 7
Characteristic Frequency Peak (CFP): 0.0215 appears 2
Characteristic Frequency Peak (CFP): 0.0713 appears 2
Characteristic Frequency Peak (CFP): 0.3921 appears 2
Characteristic Frequency Peak (CFP): 0.2466 appears 1
Characteristic Frequency Peak (CFP): 0.0471 appears 1
Characteristic Frequency Peak (CFP): 0.1062 appears 1
Characteristic Frequency Peak (CFP): 0.1201 appears 1
Characteristic Frequency Peak (CFP): 0.1902 appears 5
Characteristic Frequency Peak (CFP): 0.4541 appears 1
Characteristic Frequency Peak (CFP): 0.3835 appears 7
Characteristic Frequency Peak (CFP): 0.0859 appears 3
Characteristic Frequency Peak (CFP): 0.4583 appears 9
Characteristic Frequency Peak (CFP): 0.3782 appears 17
Characteristic Frequency Peak (CFP): 0.3765 appears 1
Characteristic Frequency Peak (CFP): 0.2327 appears 1
Characteristic Frequency Peak (CFP): 0.1431 appears 1
Characteristic Frequency Peak (CFP): 0.0806 appears 4
Characteristic Frequency Peak (CFP): 0.4172 appears 2
Characteristic Frequency Peak (CFP): 0.0767 appears 1
Characteristic Frequency Peak (CFP): 0.4414 appears 1
Characteristic Frequency Peak (CFP): 0.3567 appears 1
Characteristic Frequency Peak (CFP): 0.0654 appears 1
Characteristic Frequency Peak (CFP): 0.0378 appears 1
Characteristic Frequency Peak (CFP): 0.3696 appears 4
Characteristic Frequency Peak (CFP): 0.0605 appears 3
Characteristic Frequency Peak (CFP): 0.1697 appears 1
Characteristic Frequency Peak (CFP): 0.376 appears 2
Characteristic Frequency Peak (CFP): 0.4844 appears 8
Characteristic Frequency Peak (CFP): 0.3447 appears 1
Characteristic Frequency Peak (CFP): 0.1704 appears 2
Characteristic Frequency Peak (CFP): 0.0195 appears 2
Characteristic Frequency Peak (CFP): 0.2761 appears 1
Characteristic Frequency Peak (CFP): 0.1284 appears 1
Characteristic Frequency Peak (CFP): 0.4341 appears 1
Characteristic Frequency Peak (CFP): 0.0776 appears 1
Characteristic Frequency Peak (CFP): 0.1279 appears 2
Characteristic Frequency Peak (CFP): 0.2371 appears 2
Characteristic Frequency Peak (CFP): 0.4993 appears 2
Characteristic Frequency Peak (CFP): 0.0369 appears 2
Characteristic Frequency Peak (CFP): 0.116 appears 2
Characteristic Frequency Peak (CFP): 0.2351 appears 2
Characteristic Frequency Peak (CFP): 0.4338 appears 1
Characteristic Frequency Peak (CFP): 0.4336 appears 1
Characteristic Frequency Peak (CFP): 0.3762 appears 1
Characteristic Frequency Peak (CFP): 0.0181 appears 1
Characteristic Frequency Peak (CFP): 0.3276 appears 1
Characteristic Frequency Peak (CFP): 0.0237 appears 9
Characteristic Frequency Peak (CFP): 0.489 appears 2
Characteristic Frequency Peak (CFP): 0.0205 appears 1
Characteristic Frequency Peak (CFP): 0.2639 appears 1
Characteristic Frequency Peak (CFP): 0.4348 appears 2
Characteristic Frequency Peak (CFP): 0.4651 appears 2
Characteristic Frequency Peak (CFP): 0.1772 appears 1
Characteristic Frequency Peak (CFP): 0.2368 appears 1
Characteristic Frequency Peak (CFP): 0.4602 appears 2
Characteristic Frequency Peak (CFP): 0.4272 appears 1
Characteristic Frequency Peak (CFP): 0.4006 appears 3
Characteristic Frequency Peak (CFP): 0.1052 appears 2
Characteristic Frequency Peak (CFP): 0.0083 appears 1
Characteristic Frequency Peak (CFP): 0.4221 appears 2
Characteristic Frequency Peak (CFP): 0.1536 appears 1
Characteristic Frequency Peak (CFP): 0.4326 appears 1
Characteristic Frequency Peak (CFP): 0.1904 appears 2
Characteristic Frequency Peak (CFP): 0.0217 appears 2
Characteristic Frequency Peak (CFP): 0.0203 appears 1
Characteristic Frequency Peak (CFP): 0.0183 appears 1
Characteristic Frequency Peak (CFP): 0.0066 appears 1
Characteristic Frequency Peak (CFP): 0.499 appears 1
Characteristic Frequency Peak (CFP): 0.354 appears 1
Characteristic Frequency Peak (CFP): 0.0266 appears 1
Characteristic Frequency Peak (CFP): 0.4297 appears 1
Characteristic Frequency Peak (CFP): 0.074 appears 2
Characteristic Frequency Peak (CFP): 0.364 appears 1
Characteristic Frequency Peak (CFP): 0.4395 appears 1
Characteristic Frequency Peak (CFP): 0.4224 appears 1
Characteristic Frequency Peak (CFP): 0.4175 appears 1
Characteristic Frequency Peak (CFP): 0.3833 appears 3
Characteristic Frequency Peak (CFP): 0.2112 appears 1
Characteristic Frequency Peak (CFP): 0.0691 appears 2
Characteristic Frequency Peak (CFP): 0.3816 appears 1
Characteristic Frequency Peak (CFP): 0.3555 appears 1
Characteristic Frequency Peak (CFP): 0.3923 appears 1
Characteristic Frequency Peak (CFP): 0.3813 appears 1
Characteristic Frequency Peak (CFP): 0.429 appears 1
Characteristic Frequency Peak (CFP): 0.1262 appears 2
Characteristic Frequency Peak (CFP): 0.4536 appears 1
Characteristic Frequency Peak (CFP): 0.4585 appears 1
Characteristic Frequency Peak (CFP): 0.1333 appears 1
Characteristic Frequency Peak (CFP): 0.1797 appears 1
Characteristic Frequency Peak (CFP): 0.3838 appears 1
Characteristic Frequency Peak (CFP): 0.4597 appears 2
Characteristic Frequency Peak (CFP): 0.46 appears 1
Characteristic Frequency Peak (CFP): 0.1836 appears 1
Characteristic Frequency Peak (CFP): 0.3699 appears 1
Characteristic Frequency Peak (CFP): 0.4595 appears 1
Characteristic Frequency Peak (CFP): 0.4539 appears 1
Characteristic Frequency Peak (CFP): 0.3525 appears 1
Characteristic Frequency Peak (CFP): 0.3442 appears 1
Characteristic Frequency Peak (CFP): 0.4607 appears 1
Characteristic Frequency Peak (CFP): 0.4646 appears 1
Characteristic Frequency Peak (CFP): 0.0198 appears 1
Characteristic Frequency Peak (CFP): 0.0403 appears 1
Characteristic Frequency Peak (CFP): 0.175 appears 1
Characteristic Frequency Peak (CFP): 0.105 appears 1
Characteristic Frequency Peak (CFP): 0.3784 appears 1
Characteristic Frequency Peak (CFP): 0.4888 appears 1
Characteristic Frequency Peak (CFP): 0.3215 appears 1
Characteristic Frequency Peak (CFP): 0.2751 appears 1
