# Supplementary material for: CISAPS: Complex Informational Spectrum for the Analysis of Protein Sequences
Source: Adv Bioinformatics. 2015 Jan 6;2015:909765. doi: 10.1155/2015/909765 (PMC4302972; doi:10.1155/2015/909765)
Supplement: Supplementary file 1 — Supplement 1 provides detailed information about the 611 unique Amino Acid Indices used by the CISAPS server to encode protein sequences to numerical sequences. These Amino Acid Indices represent different biochemical properties of the proteins and are made available at . Supplement 2 provides the protein sequences of influenza Neuraminidase gene used as the case study presented in the paper. Eight different groups of the proteins are included as follows: (i) 27 NA proteins for H1N1 (1933–1946) (ii) 12 NA proteins for H1N1 (1947–1957) (iii) 48 NA proteins for H1N1 (1979–1989) (iv) 200 NA Proteins for H1N1 (2009) (v) 76 NA Proteins for H2N2 (1957–1968) (vi) 200 NA Proteins for H3N2 (1968–2000) (vii) 27 NA Proteins for H1N2 (2001–2004) (viii) 70 NA Proteins for H5N1 (2005–2009). Supplement 3 provides the results produced by CISAPS Server as an outcome of the analysis of the protein sequences included in Supplement 2. The results include reports generated for absolute, real, and imaginary informational spectrum characteristic frequency peaks. [file 909765.f1.zip › Supplement 3 - Reports for the Case Study/H5N1/processeddata/Real_Summary.txt]

Characteristic Frequency Peak (CFP): 0.4832 appears 9
Characteristic Frequency Peak (CFP): 0.1418 appears 30
Characteristic Frequency Peak (CFP): 0.4429 appears 2
Characteristic Frequency Peak (CFP): 0.1094 appears 4
Characteristic Frequency Peak (CFP): 0.127 appears 6
Characteristic Frequency Peak (CFP): 0.0376 appears 9
Characteristic Frequency Peak (CFP): 0.4412 appears 7
Characteristic Frequency Peak (CFP): 0.0591 appears 23
Characteristic Frequency Peak (CFP): 0.2766 appears 25
Characteristic Frequency Peak (CFP): 0.377 appears 20
Characteristic Frequency Peak (CFP): 0.0208 appears 1
Characteristic Frequency Peak (CFP): 0.0864 appears 2
Characteristic Frequency Peak (CFP): 0.2295 appears 1
Characteristic Frequency Peak (CFP): 0.0823 appears 4
Characteristic Frequency Peak (CFP): 0.0393 appears 6
Characteristic Frequency Peak (CFP): 0.0593 appears 13
Characteristic Frequency Peak (CFP): 0.3513 appears 1
Characteristic Frequency Peak (CFP): 0.082 appears 11
Characteristic Frequency Peak (CFP): 0.4229 appears 1
Characteristic Frequency Peak (CFP): 0.0754 appears 4
Characteristic Frequency Peak (CFP): 0.3486 appears 1
Characteristic Frequency Peak (CFP): 0.0569 appears 4
Characteristic Frequency Peak (CFP): 0.0818 appears 17
Characteristic Frequency Peak (CFP): 0.4829 appears 7
Characteristic Frequency Peak (CFP): 0.4021 appears 13
Characteristic Frequency Peak (CFP): 0.0391 appears 10
Characteristic Frequency Peak (CFP): 0.1072 appears 18
Characteristic Frequency Peak (CFP): 0.1272 appears 23
Characteristic Frequency Peak (CFP): 0.4641 appears 3
Characteristic Frequency Peak (CFP): 0.2358 appears 3
Characteristic Frequency Peak (CFP): 0.0771 appears 7
Characteristic Frequency Peak (CFP): 0.1436 appears 9
Characteristic Frequency Peak (CFP): 0.4312 appears 1
Characteristic Frequency Peak (CFP): 0.1274 appears 16
Characteristic Frequency Peak (CFP): 0.021 appears 4
Characteristic Frequency Peak (CFP): 0.2361 appears 3
Characteristic Frequency Peak (CFP): 0.4407 appears 3
Characteristic Frequency Peak (CFP): 0.0374 appears 10
Characteristic Frequency Peak (CFP): 0.4023 appears 7
Characteristic Frequency Peak (CFP): 0.4827 appears 1
Characteristic Frequency Peak (CFP): 0.2964 appears 1
Characteristic Frequency Peak (CFP): 0.3547 appears 1
Characteristic Frequency Peak (CFP): 0.0728 appears 1
Characteristic Frequency Peak (CFP): 0.1421 appears 4
Characteristic Frequency Peak (CFP): 0.0225 appears 14
Characteristic Frequency Peak (CFP): 0.019 appears 3
Characteristic Frequency Peak (CFP): 0.4409 appears 13
Characteristic Frequency Peak (CFP): 0.1755 appears 2
Characteristic Frequency Peak (CFP): 0.0273 appears 1
Characteristic Frequency Peak (CFP): 0.3579 appears 1
Characteristic Frequency Peak (CFP): 0.0193 appears 3
Characteristic Frequency Peak (CFP): 0.4526 appears 1
Characteristic Frequency Peak (CFP): 0.1074 appears 3
Characteristic Frequency Peak (CFP): 0.5 appears 6
Characteristic Frequency Peak (CFP): 0.1912 appears 1
Characteristic Frequency Peak (CFP): 0.084 appears 4
Characteristic Frequency Peak (CFP): 0.1211 appears 3
Characteristic Frequency Peak (CFP): 0.1914 appears 1
Characteristic Frequency Peak (CFP): 0.0588 appears 2
Characteristic Frequency Peak (CFP): 0.3533 appears 3
Characteristic Frequency Peak (CFP): 0.4529 appears 1
Characteristic Frequency Peak (CFP): 0.1248 appears 1
Characteristic Frequency Peak (CFP): 0.3772 appears 9
Characteristic Frequency Peak (CFP): 0.2336 appears 1
Characteristic Frequency Peak (CFP): 0.0212 appears 1
Characteristic Frequency Peak (CFP): 0.3792 appears 6
Characteristic Frequency Peak (CFP): 0.1438 appears 2
Characteristic Frequency Peak (CFP): 0.2788 appears 3
Characteristic Frequency Peak (CFP): 0.4404 appears 1
Characteristic Frequency Peak (CFP): 0.3577 appears 1
Characteristic Frequency Peak (CFP): 0.3682 appears 2
Characteristic Frequency Peak (CFP): 0.3767 appears 1
Characteristic Frequency Peak (CFP): 0.0769 appears 3
Characteristic Frequency Peak (CFP): 0.4592 appears 8
Characteristic Frequency Peak (CFP): 0.3535 appears 1
Characteristic Frequency Peak (CFP): 0.3706 appears 2
Characteristic Frequency Peak (CFP): 0.0618 appears 1
Characteristic Frequency Peak (CFP): 0.2986 appears 1
Characteristic Frequency Peak (CFP): 0.1685 appears 1
Characteristic Frequency Peak (CFP): 0.4854 appears 2
Characteristic Frequency Peak (CFP): 0.0938 appears 1
Characteristic Frequency Peak (CFP): 0.4851 appears 1
Characteristic Frequency Peak (CFP): 0.3459 appears 1
Characteristic Frequency Peak (CFP): 0.2676 appears 1
Characteristic Frequency Peak (CFP): 0.2771 appears 1
Characteristic Frequency Peak (CFP): 0.0642 appears 1
Characteristic Frequency Peak (CFP): 0.4329 appears 1
Characteristic Frequency Peak (CFP): 0.0378 appears 2
Characteristic Frequency Peak (CFP): 0.1152 appears 1
Characteristic Frequency Peak (CFP): 0.0837 appears 1
Characteristic Frequency Peak (CFP): 0.3789 appears 4
Characteristic Frequency Peak (CFP): 0.1069 appears 1
Characteristic Frequency Peak (CFP): 0.1416 appears 3
Characteristic Frequency Peak (CFP): 0.2769 appears 2
Characteristic Frequency Peak (CFP): 0.4346 appears 1
Characteristic Frequency Peak (CFP): 0.3823 appears 4
Characteristic Frequency Peak (CFP): 0.3042 appears 1
Characteristic Frequency Peak (CFP): 0.4333 appears 1
Characteristic Frequency Peak (CFP): 0.0767 appears 1
Characteristic Frequency Peak (CFP): 0.4336 appears 3
Characteristic Frequency Peak (CFP): 0.0227 appears 9
Characteristic Frequency Peak (CFP): 0.4355 appears 4
Characteristic Frequency Peak (CFP): 0.4353 appears 2
Characteristic Frequency Peak (CFP): 0.1523 appears 2
Characteristic Frequency Peak (CFP): 0.0215 appears 1
Characteristic Frequency Peak (CFP): 0.1267 appears 1
Characteristic Frequency Peak (CFP): 0.0371 appears 1
Characteristic Frequency Peak (CFP): 0.4351 appears 1
Characteristic Frequency Peak (CFP): 0.4304 appears 1
Characteristic Frequency Peak (CFP): 0.2646 appears 1
Characteristic Frequency Peak (CFP): 0.0842 appears 1
Characteristic Frequency Peak (CFP): 0.4639 appears 1
Characteristic Frequency Peak (CFP): 0.2224 appears 1
Characteristic Frequency Peak (CFP): 0.1785 appears 1
Characteristic Frequency Peak (CFP): 0.4285 appears 1
Characteristic Frequency Peak (CFP): 0.3909 appears 2
Characteristic Frequency Peak (CFP): 0.3997 appears 3
Characteristic Frequency Peak (CFP): 0.104 appears 1
Characteristic Frequency Peak (CFP): 0.4231 appears 2
Characteristic Frequency Peak (CFP): 0.115 appears 1
Characteristic Frequency Peak (CFP): 0.2764 appears 3
Characteristic Frequency Peak (CFP): 0.396 appears 1
Characteristic Frequency Peak (CFP): 0.4316 appears 1
Characteristic Frequency Peak (CFP): 0.3118 appears 1
Characteristic Frequency Peak (CFP): 0.0615 appears 1
Characteristic Frequency Peak (CFP): 0.4019 appears 1
Characteristic Frequency Peak (CFP): 0.0681 appears 1
Characteristic Frequency Peak (CFP): 0.0359 appears 1
Characteristic Frequency Peak (CFP): 0.4902 appears 3
Characteristic Frequency Peak (CFP): 0.3511 appears 2
Characteristic Frequency Peak (CFP): 0.1062 appears 1
Characteristic Frequency Peak (CFP): 0.0188 appears 2
Characteristic Frequency Peak (CFP): 0.1567 appears 1
Characteristic Frequency Peak (CFP): 0.353 appears 1
Characteristic Frequency Peak (CFP): 0.0276 appears 1
Characteristic Frequency Peak (CFP): 0.4907 appears 1
Characteristic Frequency Peak (CFP): 0.3701 appears 1
Characteristic Frequency Peak (CFP): 0.4307 appears 1
Characteristic Frequency Peak (CFP): 0.073 appears 2
Characteristic Frequency Peak (CFP): 0.2341 appears 1
Characteristic Frequency Peak (CFP): 0.4834 appears 3
Characteristic Frequency Peak (CFP): 0.1689 appears 1
Characteristic Frequency Peak (CFP): 0.4209 appears 1
Characteristic Frequency Peak (CFP): 0.1763 appears 2
Characteristic Frequency Peak (CFP): 0.3821 appears 2
Characteristic Frequency Peak (CFP): 0.2122 appears 1
Characteristic Frequency Peak (CFP): 0.0774 appears 1
Characteristic Frequency Peak (CFP): 0.0701 appears 1
Characteristic Frequency Peak (CFP): 0.0703 appears 1
Characteristic Frequency Peak (CFP): 0.02 appears 1
Characteristic Frequency Peak (CFP): 0.1174 appears 1
Characteristic Frequency Peak (CFP): 0.3911 appears 1
Characteristic Frequency Peak (CFP): 0.3801 appears 1
Characteristic Frequency Peak (CFP): 0.428 appears 1
Characteristic Frequency Peak (CFP): 0.3906 appears 1
Characteristic Frequency Peak (CFP): 0.4658 appears 1
Characteristic Frequency Peak (CFP): 0.1091 appears 1
Characteristic Frequency Peak (CFP): 0.3999 appears 2
Characteristic Frequency Peak (CFP): 0.2048 appears 1
Characteristic Frequency Peak (CFP): 0.3794 appears 2
Characteristic Frequency Peak (CFP): 0.4575 appears 1
Characteristic Frequency Peak (CFP): 0.1692 appears 1
Characteristic Frequency Peak (CFP): 0.1873 appears 1
Characteristic Frequency Peak (CFP): 0.0852 appears 1
Characteristic Frequency Peak (CFP): 0.1042 appears 1
Characteristic Frequency Peak (CFP): 0.3787 appears 1
Characteristic Frequency Peak (CFP): 0.1323 appears 1
Characteristic Frequency Peak (CFP): 0.2751 appears 1
Characteristic Frequency Peak (CFP): 0.1758 appears 2
Characteristic Frequency Peak (CFP): 0.459 appears 2
Characteristic Frequency Peak (CFP): 0.4585 appears 2
Characteristic Frequency Peak (CFP): 0.1846 appears 1
Characteristic Frequency Peak (CFP): 0.3689 appears 1
Characteristic Frequency Peak (CFP): 0.4885 appears 1
Characteristic Frequency Peak (CFP): 0.1638 appears 1
Characteristic Frequency Peak (CFP): 0.2786 appears 2
Characteristic Frequency Peak (CFP): 0.2124 appears 1
Characteristic Frequency Peak (CFP): 0.3589 appears 1
Characteristic Frequency Peak (CFP): 0.4597 appears 1
Characteristic Frequency Peak (CFP): 0.4653 appears 1
Characteristic Frequency Peak (CFP): 0.3826 appears 1
Characteristic Frequency Peak (CFP): 0.0869 appears 1
Characteristic Frequency Peak (CFP): 0.072 appears 1
Characteristic Frequency Peak (CFP): 0.176 appears 1
Characteristic Frequency Peak (CFP): 0.0566 appears 1
Characteristic Frequency Peak (CFP): 0.106 appears 1
Characteristic Frequency Peak (CFP): 0.4878 appears 1
Characteristic Frequency Peak (CFP): 0.4573 appears 1
Characteristic Frequency Peak (CFP): 0.3687 appears 1
Characteristic Frequency Peak (CFP): 0.3545 appears 1
